# Supplementary material for: From Genome to Drugs: New Approaches in Antimicrobial Discovery
Source: Front Pharmacol. 2021 Jun 9;12:647060. doi: 10.3389/fphar.2021.647060 (PMC8219968; doi:10.3389/fphar.2021.647060)
Supplement: Supplementary file 1 [file DataSheet4.xlsx]

## Sheet: Rv0046c
List of possible inhibitors for the predicted targets of Mycobacterium tuberculosis H37Rv
Seed I (PDB)	Seed II (PDB Domain)	Seed III (ChEMBL Target)	Seed IV (ChEMBL Domain)
NAD	NAD
	NAI
	D6P
	KPG
	DG6

## Sheet: Rv3227
List of possible inhibitors for the predicted targets of Mycobacterium tuberculosis H37Rv
Seed I (PDB)	Seed II (PDB Domain)	Seed III (ChEMBL Target)	Seed IV (ChEMBL Domain)
EPS	GG9		CHEMBL334500
S3P	GPJ		CHEMBL1206855
PEP	SKM		CHEMBL4128170
SKP	S3P		CHEMBL1757
	FFQ		CHEMBL1205418
	UD1		CHEMBL98868
	0V5		CHEMBL1205426
	EPU		CHEMBL317037
	EPZ		CHEMBL95406
	GG6		CHEMBL1205445
	SC1		CHEMBL337302
	UDA		CHEMBL1160691
	UPG		CHEMBL1159978
	HAI		CHEMBL95764
	RC1		CHEMBL2335230
	FLC		CHEMBL1206828
	SPQ		CHEMBL203125
	TET
	GPF
	PEP
	SKP
	EPS
	UDC
	MOE
	UD2
	UPN
	TAV
	2AN
	TR9

## Sheet: Rv3340
List of possible inhibitors for the predicted targets of Mycobacterium tuberculosis H37Rv
Seed I (PDB)	Seed II (PDB Domain)	Seed III (ChEMBL Target)	Seed IV (ChEMBL Domain)
	3LM		CHEMBL4160717
	LCS		CHEMBL3318351
	0JO		CHEMBL218090
	KOU		CHEMBL219268
	PLG		CHEMBL220764
	4LM		CHEMBL164
	MEE		CHEMBL347862
	HEN		CHEMBL221848
	BLP
	IN5
	NLE
	PY6
	PPJ
	HCS
	2LM
	2AG
	PMC
	PZP
	P3F
	CCO
	P1T
	PPG
	ECX
	MPJ
	AA5
	F0G
	LPI
	NAK
	H2S
	E9U

## Sheet: Rv2246
List of possible inhibitors for the predicted targets of Mycobacterium tuberculosis H37Rv
Seed I (PDB)	Seed II (PDB Domain)	Seed III (ChEMBL Target)	Seed IV (ChEMBL Domain)
	TLM		CHEMBL1757
	M7U
	TLH
	DAO
	PMN
	6U5
	OCA
	CER
	07L
	1LR
	JFX
	MRJ
	1XG
	TLG
	TLE
	MU4
	6W5
	6NA
	N32
	840
	O6J
	DYF
	7RD
	TL5
	P4T
	1X9
	TL6
	P9A
	3MQ
	DKA
	N3A
	O6G
	P9C
	LKZ
	TLJ
	KMG
	PPI
	PNS
	LLE
	07K
	J8T

## Sheet: Rv2217
List of possible inhibitors for the predicted targets of Mycobacterium tuberculosis H37Rv
Seed I (PDB)	Seed II (PDB Domain)	Seed III (ChEMBL Target)	Seed IV (ChEMBL Domain)
DKA	BTN
	44R
	44J
	OCA
	N3G
	F5D
	44K
	ADN
	BQX
	BT5
	LAQ
	44O
	LPA
	590
	594
	44M
	37P
	BTX
	OYA
	BS5
	44N
	BC4
	44L
	32G
	BTV
	SH5
	BVY
	44Q
	36F
	DKA
	OC9
	37R
	C77
	SH6

## Sheet: Rv1018c
List of possible inhibitors for the predicted targets of Mycobacterium tuberculosis H37Rv
Seed I (PDB)	Seed II (PDB Domain)	Seed III (ChEMBL Target)	Seed IV (ChEMBL Domain)
UD1	3HC	CHEMBL1303426	CHEMBL1560833
GN1	TYD	CHEMBL1321572	CHEMBL3414904
COA	O4P	CHEMBL1325440	CHEMBL3414905
GP1	O3V	CHEMBL1327783	CHEMBL1565164
ACO	GN1	CHEMBL1330152	CHEMBL3415070
	COA	CHEMBL1371132	CHEMBL1398944
	JB2	CHEMBL1374860	CHEMBL1353569
	R84	CHEMBL1381152	CHEMBL1504655
	ACO	CHEMBL1381433	CHEMBL1377441
	SOP	CHEMBL1385690	CHEMBL3414902
	0FX	CHEMBL1391063	CHEMBL33864
	Q5M	CHEMBL1393256	CHEMBL3343051
	O3Y	CHEMBL1400620	CHEMBL1966224
	U22	CHEMBL1409883	CHEMBL1457077
	DCA	CHEMBL1424562	CHEMBL3415072
	O5J	CHEMBL1429158	CHEMBL1588411
	T3Q	CHEMBL1432590	CHEMBL1320111
	SCO	CHEMBL1432627	CHEMBL1361920
	NPI	CHEMBL1440303	CHEMBL1381264
	S2N	CHEMBL1442788	CHEMBL1604012
	GOB	CHEMBL1445039	CHEMBL1346055
	Q5G	CHEMBL1452185	CHEMBL1541244
	U20	CHEMBL1456386	CHEMBL1364221
	O5G	CHEMBL1458441	CHEMBL1539325
	O5P	CHEMBL1459778	CHEMBL2007178
	GP1	CHEMBL1460052	CHEMBL255881
	HEZ	CHEMBL1462687	CHEMBL1393131
	T3F	CHEMBL1480604	CHEMBL3194876
	MJZ	CHEMBL1488814	CHEMBL3192541
	U21	CHEMBL1488925	CHEMBL3343050
	JB3	CHEMBL1497894	CHEMBL1564810
	26P	CHEMBL1501743	CHEMBL2207606
	TDR	CHEMBL1508896	CHEMBL2207602
	TLA	CHEMBL1509377	CHEMBL1427775
	SOG	CHEMBL1530553	CHEMBL1429479
	O4V	CHEMBL1532491	CHEMBL1967185
	PLM	CHEMBL1563317	CHEMBL1388689
	UD1	CHEMBL1567396	CHEMBL2207599
	U5P	CHEMBL1571258	CHEMBL3343057
	O5M	CHEMBL1571704	CHEMBL416615
	O4S	CHEMBL1571824	CHEMBL1573529
	B2M	CHEMBL1609419	CHEMBL1336922
	UD4	CHEMBL1991573	CHEMBL1398964
	753	CHEMBL2004417	CHEMBL3415067
	R82	CHEMBL2005973	CHEMBL3414898
	1F7	CHEMBL212414	CHEMBL324842
	O4D	CHEMBL28721	CHEMBL1390833
	SCA	CHEMBL3145017	CHEMBL1510581
	PML	CHEMBL3191954	CHEMBL2207600
	G1P	CHEMBL3193405	CHEMBL2207604
	FTT	CHEMBL3194666	CHEMBL2001396
	FLC	CHEMBL3195145	CHEMBL1539235
	JBT	CHEMBL3197264	CHEMBL964
	O5D	CHEMBL3197798	CHEMBL1530127
	O4G	CHEMBL416615	CHEMBL3415116
	7O4	CHEMBL567422	CHEMBL1501577
	SXA	CHEMBL81935	CHEMBL1951184
	1SG		CHEMBL1574206
	0RC		CHEMBL120563
	1SF		CHEMBL1495778
	H2U		CHEMBL1616414
	LZS		CHEMBL257359
	LZR		CHEMBL1981657
	1SE		CHEMBL69612
	1S8		CHEMBL1546656
	URI		CHEMBL3414899
	1S9		CHEMBL1583537
	0N5		CHEMBL1320230
			CHEMBL3415069
			CHEMBL3415071
			CHEMBL2207224
			CHEMBL2207605
			CHEMBL1492926
			CHEMBL1951187
			CHEMBL3414901
			CHEMBL1416439
			CHEMBL505670
			CHEMBL1951185
			CHEMBL3415115
			CHEMBL1987928
			CHEMBL1429070
			CHEMBL3343041
			CHEMBL66953
			CHEMBL3343042
			CHEMBL1304345
			CHEMBL1492995
			CHEMBL3341771
			CHEMBL236615
			CHEMBL2207603
			CHEMBL1405834
			CHEMBL2207601
			CHEMBL1951186
			CHEMBL3414903
			CHEMBL1518952
			CHEMBL1535285
			CHEMBL1420642
			CHEMBL1306005
			CHEMBL3343058
			CHEMBL469424
			CHEMBL1447211
			CHEMBL2207226
			CHEMBL1995948
			CHEMBL1509676
			CHEMBL3415068
			CHEMBL272465

## Sheet: Rv1465
List of possible inhibitors for the predicted targets of Mycobacterium tuberculosis H37Rv
Seed I (PDB)	Seed II (PDB Domain)	Seed III (ChEMBL Target)	Seed IV (ChEMBL Domain)
