# Supplementary material for: From Genome to Drugs: New Approaches in Antimicrobial Discovery
Source: Front Pharmacol. 2021 Jun 9;12:647060. doi: 10.3389/fphar.2021.647060 (PMC8219968; doi:10.3389/fphar.2021.647060)
Supplement: Supplementary file 2 [file DataSheet3.xlsx]

## Sheet: FabI
List of possible inhibitors for the predicted targets of Bartonella bacilliformis
Seed II (PDB Domain)	Seed IV (ChEMBL Domain)
NAP	CHEMBL1441
NAD	CHEMBL64
I4I	CHEMBL264417
1JT	CHEMBL600114
9JA	CHEMBL3623424
NDP	CHEMBL4111848
BGC	CHEMBL239673
F45	CHEMBL4072907
SNO	CHEMBL2023968
AE6	CHEMBL1079512
THJ	CHEMBL216807
4PL	CHEMBL569885
PYW	CHEMBL2334148
EUB	CHEMBL2179456
BMA	CHEMBL3685337
2TK	CHEMBL425104
NAI	CHEMBL2035400
VT4	CHEMBL1928171
AX7	CHEMBL3217785
MTX	CHEMBL3904631
PYQ	CHEMBL220385
EAD	CHEMBL3966063
JPM	CHEMBL4114066
5PP	CHEMBL3664659
AX1	CHEMBL2035414
EUE	CHEMBL593904
1JU	CHEMBL3922063
AC0	CHEMBL1081172
JPL	CHEMBL2338259
TCL	CHEMBL3103019
E9P	CHEMBL1689282
654	CHEMBL3669326
D64	CHEMBL1911389
BBN	CHEMBL3645523
HRW	CHEMBL3700609
9W7	CHEMBL3103033
2V4	CHEMBL1829779
1S5	CHEMBL3645534
FB4	CHEMBL456379
RNO	CHEMBL4076946
9VQ	CHEMBL4107917
KMP	CHEMBL405655
9CV	CHEMBL198887
A0C	CHEMBL2338245
AX8	CHEMBL3401670
DX6	CHEMBL3742313
36P	CHEMBL376470
HXC	CHEMBL3959126
W0I	CHEMBL3961519
FOL	CHEMBL3088217
UUD	CHEMBL1270603
JP1	CHEMBL427896
GJQ	CHEMBL2070228
3HL	CHEMBL604589
ZID	CHEMBL387424
36I	CHEMBL246888
45N	CHEMBL205373
FT1	CHEMBL3103014
SS2	CHEMBL3138210
826	CHEMBL2409606
TOP	CHEMBL2152236
TN2	CHEMBL235016
9W2	CHEMBL4071206
JPJ	CHEMBL4289569
SOL	CHEMBL200513
F3V	CHEMBL3127873
NJ8	CHEMBL3339170
J47	CHEMBL3664714
NAE	CHEMBL261527
4NR	CHEMBL497951
ISN	CHEMBL2070224
1TJ	CHEMBL1277341
1CY	CHEMBL2158486
NKH	CHEMBL4099681
TDB	CHEMBL3656469
Q7U	CHEMBL2392448
AX2	CHEMBL1915950
PV4	CHEMBL1269895
ZWP	CHEMBL1800119
P1H	CHEMBL3137974
MJ5	CHEMBL236476
EWT	CHEMBL4217928
1SP	CHEMBL257129
1PS	CHEMBL3900692
9KQ	CHEMBL455894
EUH	CHEMBL462154
AOB	CHEMBL550356
3KX	CHEMBL1917881
S72	CHEMBL85799
9W8	CHEMBL4172664
EVZ	CHEMBL2324673
CHV	CHEMBL551453
CHO	CHEMBL1084056
NWJ	CHEMBL3127885
FT3	CHEMBL3912291
IQW	CHEMBL4103620
SIN	CHEMBL3664702
PT6	CHEMBL255002
CUE	CHEMBL2070223
IMJ	CHEMBL4089862
N5H	CHEMBL4078671
KM5	CHEMBL219575
GCO	CHEMBL3102864
DX2	CHEMBL2035405
A6O	CHEMBL550554
KXU	CHEMBL599002
JU2	CHEMBL196818
9VZ	CHEMBL3663674
68O	CHEMBL596621
9G4	CHEMBL1829759
RPN	CHEMBL3220595
JA3	CHEMBL4074740
CBO	CHEMBL386029
M4V	CHEMBL2377216
FT2	CHEMBL3986140
TAQ	CHEMBL1277522
IZ9	CHEMBL3663663
TCU	CHEMBL403549
N0Z	CHEMBL3933757
DX4	CHEMBL2041363
NID	CHEMBL425259
1US	CHEMBL3967884
NDT	CHEMBL3088089
6QT	CHEMBL3125280
9WH	CHEMBL1080307
6JO	CHEMBL4162610
XTV	CHEMBL205762
VS8	CHEMBL239420
XT3	CHEMBL3694643
KPC	CHEMBL4110044
TLA	CHEMBL3681945
9N2	CHEMBL1813731
AOI	CHEMBL3741994
W16	CHEMBL4213777
EV8	CHEMBL1911702
53K	CHEMBL1800139
RSO	CHEMBL3339192
M2N	CHEMBL1761318
9JM	CHEMBL1083423
HBI	CHEMBL3674400
9WK	CHEMBL372768
TUD	CHEMBL238832
9G1	CHEMBL562614
36K	CHEMBL414086
3KN	CHEMBL4112895
6J6	CHEMBL4113766
EVW	CHEMBL498352
H0V	CHEMBL602249
9VT	CHEMBL3629590
BUO	CHEMBL2414146
8M5	CHEMBL212754
JPA	CHEMBL3220541
DX1	CHEMBL504452
4SD	CHEMBL1642614
641	CHEMBL511776
LTK	CHEMBL365752
8PC	CHEMBL3669335
DVP	CHEMBL4076664
UHX	CHEMBL506519
9VW	CHEMBL4164576
566	CHEMBL3103034
713	CHEMBL2391969
MCV	CHEMBL2018240
CB3	CHEMBL601089
P1F	CHEMBL3664667
VGD	CHEMBL1081078
KAL	CHEMBL2338252
FBK	CHEMBL3681948
1JN	CHEMBL4078333
0WE	CHEMBL2338261
0WD	CHEMBL552159
KMK	CHEMBL1079595
9JJ	CHEMBL257414
VMY	CHEMBL461471
1HS	CHEMBL522306
GFE	CHEMBL3676405
CJ3	CHEMBL562984
BPY	CHEMBL1800132
665	CHEMBL3698200
W8G	CHEMBL2153185
9FN	CHEMBL3103010
34X	CHEMBL1289522
TN3	CHEMBL512731
J3Z	CHEMBL249226
OZJ	CHEMBL2409745
AX3	CHEMBL3674745
BZJ	CHEMBL4293115
KTZ	CHEMBL3645519
DG1	CHEMBL4104610
XP0	CHEMBL241716
COA	CHEMBL3913245
3KH	CHEMBL849
36G	CHEMBL4291052
6JM	CHEMBL3401675
EWK	CHEMBL1642843
SAL	CHEMBL3331550
UEN	CHEMBL253953
TNE	CHEMBL3656461
JR2	CHEMBL203237
WHF	CHEMBL364812
9MK	CHEMBL1095787
GEQ	CHEMBL2338263
ZPG	CHEMBL3664647
LYA	CHEMBL4102283
1TN	CHEMBL566647
JUS	CHEMBL4070888
FT0	CHEMBL3681947
DX8	CHEMBL427727
9WE	CHEMBL4108552
LSQ	CHEMBL404173
6QO	CHEMBL3629447
FPL	CHEMBL564733
CHJ	CHEMBL3401677
468	CHEMBL592725
6F4	CHEMBL3669403
DCN	CHEMBL3694618
TCC	CHEMBL2323018
UIH	CHEMBL3127875
36E	CHEMBL3669325
9ME	CHEMBL491152
JA1	CHEMBL2158007
FQW	CHEMBL3127872
KP2	CHEMBL559418
69K	CHEMBL391447
DX3	CHEMBL1289060
THT	CHEMBL2035398
4PI	CHEMBL374728
TBU	CHEMBL2377217
6PN	CHEMBL403898
9MB	CHEMBL3669408
FUL	CHEMBL3742071
BM3	CHEMBL2377209
BEA	CHEMBL523177
CH8	CHEMBL370362
AX6	CHEMBL4289526
TCT	CHEMBL3700648
PM7	CHEMBL197489
FE1	CHEMBL218943
H4B	CHEMBL3739889
DX7	CHEMBL3664639
IXW	CHEMBL197056
CC6	CHEMBL2409752
IDN	CHEMBL3676419
MAX	CHEMBL590378
NAJ	CHEMBL116438
9JW	CHEMBL2322707
JUO	CHEMBL387599
WI4	CHEMBL4283851
AX5	CHEMBL3401665
Q0K	CHEMBL2409730
XT5	CHEMBL524623
6KA	CHEMBL3700632
5XC	CHEMBL1760796
9JQ	CHEMBL221284
9MH	CHEMBL489320
FDB	CHEMBL521832
VGF	CHEMBL2021499
JPN	CHEMBL4286742
6QJ	CHEMBL570595
IBH	CHEMBL1642595
YGL	CHEMBL2414151
PTO	CHEMBL3339165
AEW	CHEMBL3739541
DHF	CHEMBL3664651
O74	CHEMBL2414145
09T	CHEMBL610221
9WB	CHEMBL371948
6JP	CHEMBL4087497
69H	CHEMBL3609876
AYM	CHEMBL204877
69J	CHEMBL2036421
LRW	CHEMBL1800130
ZAM	CHEMBL3918438
AX4	CHEMBL454620
PHH	CHEMBL2018241
TMQ	CHEMBL476142
U98	CHEMBL3827618
744	CHEMBL600686
EUK	CHEMBL3698179
J2T	CHEMBL4163172
5Q6	CHEMBL3342534
TN5	CHEMBL3120819
KI5	CHEMBL404984
6KT	CHEMBL2178304
3KY	CHEMBL3900272
3X3	CHEMBL2041360
W1G	CHEMBL2409755
MRY	CHEMBL3339176
2HP	CHEMBL71861
FXE	CHEMBL1911586
JVZ	CHEMBL2170748
LT8	CHEMBL4114467
6QU	CHEMBL3220598
41I	CHEMBL259138
KV1	CHEMBL4171183
1H1	CHEMBL1243121
EST	CHEMBL3103009
9W5	CHEMBL1829758
XT0	CHEMBL4077682
XTW	CHEMBL2153305
QT8	CHEMBL403095
AAE	CHEMBL517865
F0A	CHEMBL3698165
17R	CHEMBL3120760
IPH	CHEMBL3960398
YTZ	CHEMBL1911391
SFY	CHEMBL1911695
AB3	CHEMBL1800141
AHE	CHEMBL223083
ETF	CHEMBL3698225
T30	CHEMBL129451
A0D	CHEMBL3394391
EQI	CHEMBL560652
4HB	CHEMBL404983
D3E	CHEMBL1076262
19V	CHEMBL1642620
H11	CHEMBL1085838
E2B	CHEMBL2311561
H4T	CHEMBL3681929
SFF	CHEMBL3674408
NN4	CHEMBL3664691
F0D	CHEMBL238097
352	CHEMBL3125256
8K7	CHEMBL2178315
3OQ	CHEMBL4060257
H5E	CHEMBL2177120
DHT	CHEMBL3322724
3CZ	CHEMBL2324679
CYH	CHEMBL2179013
NDC	CHEMBL559002
C0R	CHEMBL1277617
DZL	CHEMBL498353
8KA	CHEMBL3664694
H5B	CHEMBL2338244
AOM	CHEMBL373257
GSH	CHEMBL4114683
4JX	CHEMBL460393
J01	CHEMBL3700709
OAA	CHEMBL4277596
33T	CHEMBL1928181
TES	CHEMBL2414160
HJG	CHEMBL246047
EMO	CHEMBL460933
EM9	CHEMBL465955
MLA	CHEMBL44
HD1	CHEMBL4076477
07M	CHEMBL1642611
S05	CHEMBL515876
DXX	CHEMBL4115688
NJP	CHEMBL218142
QGV	CHEMBL1800117
ISZ	CHEMBL219443
HYC	CHEMBL238794
SAS	CHEMBL2178320
NAQ	CHEMBL1076297
21T	CHEMBL3127891
CAA	CHEMBL1800140
SOR	CHEMBL3645518
1EQ	CHEMBL3957982
8KG	CHEMBL1290057
H6E	CHEMBL1097827
4KL	CHEMBL459966
3HR	CHEMBL471750
ADN	CHEMBL2070230
H4H	CHEMBL1813912
OXM	CHEMBL3890595
IT9	CHEMBL3394409
TDT	CHEMBL2023973
8X3	CHEMBL4073304
ASD	CHEMBL2023584
4YQ	CHEMBL429499
D4N	CHEMBL541509
14M	CHEMBL3127865
5SD	CHEMBL2152229
AND	CHEMBL1085720
HD2	CHEMBL2153174
A21	CHEMBL4177124
43O	CHEMBL385176
2KG	CHEMBL1277250
1EO	CHEMBL188242
2M3	CHEMBL197474
1EN	CHEMBL255846
ASE	CHEMBL3298951
3PJ	CHEMBL3322707
BEZ	CHEMBL549600
7H6	CHEMBL3895144
8KD	CHEMBL488752
311	CHEMBL249227
BIO	CHEMBL394884
8K4	CHEMBL1085839
3G4	CHEMBL505071
NCA	CHEMBL576646
ZMG	CHEMBL3291338
NN1	CHEMBL3125103
H4E	CHEMBL2170747
IIG	CHEMBL1928057
	CHEMBL550646
	CHEMBL3669333
	CHEMBL1911689
	CHEMBL3972315
	CHEMBL3681944
	CHEMBL214282
	CHEMBL3698252
	CHEMBL456539
	CHEMBL4108485
	CHEMBL4167466
	CHEMBL563234
	CHEMBL598787
	CHEMBL1650655
	CHEMBL3394415
	CHEMBL473350
	CHEMBL3700692
	CHEMBL258736
	CHEMBL259880
	CHEMBL4160081
	CHEMBL2179007
	CHEMBL257161
	CHEMBL200533
	CHEMBL564843
	CHEMBL3700656
	CHEMBL562113
	CHEMBL3298954
	CHEMBL3676416
	CHEMBL3669340
	CHEMBL4087985
	CHEMBL404427
	CHEMBL1083125
	CHEMBL4111783
	CHEMBL371262
	CHEMBL3947968
	CHEMBL549788
	CHEMBL1761861
	CHEMBL605538
	CHEMBL3125258
	CHEMBL560059
	CHEMBL599003
	CHEMBL3664705
	CHEMBL3700607
	CHEMBL599018
	CHEMBL391653
	CHEMBL598880
	CHEMBL2179455
	CHEMBL257824
	CHEMBL374001
	CHEMBL3616710
	CHEMBL4078923
	CHEMBL1288906
	CHEMBL4114550
	CHEMBL397591
	CHEMBL219403
	CHEMBL4112821
	CHEMBL1277884
	CHEMBL238095
	CHEMBL505161
	CHEMBL4100389
	CHEMBL424931
	CHEMBL495691
	CHEMBL238851
	CHEMBL3669320
	CHEMBL4216697
	CHEMBL246646
	CHEMBL2036235
	CHEMBL2324370
	CHEMBL2180883
	CHEMBL2409743
	CHEMBL4080667
	CHEMBL2178311
	CHEMBL1076600
	CHEMBL1270216
	CHEMBL205426
	CHEMBL3125255
	CHEMBL2179024
	CHEMBL3700731
	CHEMBL4104628
	CHEMBL2409732
	CHEMBL3127893
	CHEMBL4166541
	CHEMBL3681927
	CHEMBL3900080
	CHEMBL3645225
	CHEMBL238835
	CHEMBL396387
	CHEMBL4109182
	CHEMBL1911589
	CHEMBL3318972
	CHEMBL2158533
	CHEMBL1085367
	CHEMBL460924
	CHEMBL4286097
	CHEMBL391652
	CHEMBL520590
	CHEMBL2414140
	CHEMBL3127877
	CHEMBL3674398
	CHEMBL516674
	CHEMBL2036428
	CHEMBL1911387
	CHEMBL3656470
	CHEMBL3103522
	CHEMBL2334159
	CHEMBL1098131
	CHEMBL3685376
	CHEMBL297636
	CHEMBL3698167
	CHEMBL3401668
	CHEMBL200492
	CHEMBL3125285
	CHEMBL522964
	CHEMBL1761865
	CHEMBL3674399
	CHEMBL3339161
	CHEMBL3656463
	CHEMBL4110275
	CHEMBL4088172
	CHEMBL3664719
	CHEMBL2380644
	CHEMBL257752
	CHEMBL324880
	CHEMBL1911584
	CHEMBL2178303
	CHEMBL4110718
	CHEMBL1289838
	CHEMBL2158469
	CHEMBL3664698
	CHEMBL428966
	CHEMBL3337473
	CHEMBL3965905
	CHEMBL4092593
	CHEMBL1289407
	CHEMBL4110221
	CHEMBL3685336
	CHEMBL557417
	CHEMBL3645516
	CHEMBL1928177
	CHEMBL3103525
	CHEMBL3623427
	CHEMBL3969809
	CHEMBL2179452
	CHEMBL2178298
	CHEMBL3700750
	CHEMBL402302
	CHEMBL3698221
	CHEMBL2035421
	CHEMBL512907
	CHEMBL3964826
	CHEMBL3629438
	CHEMBL383352
	CHEMBL2152223
	CHEMBL4109696
	CHEMBL3895856
	CHEMBL549772
	CHEMBL3127857
	CHEMBL3125248
	CHEMBL2035417
	CHEMBL591466
	CHEMBL3700743
	CHEMBL386324
	CHEMBL3629585
	CHEMBL3623429
	CHEMBL3893644
	CHEMBL564652
	CHEMBL1761137
	CHEMBL203947
	CHEMBL2170754
	CHEMBL591811
	CHEMBL3120754
	CHEMBL4063839
	CHEMBL4108675
	CHEMBL3401662
	CHEMBL3125250
	CHEMBL4072938
	CHEMBL3289870
	CHEMBL3220613
	CHEMBL2179444
	CHEMBL1097828
	CHEMBL1911405
	CHEMBL3422264
	CHEMBL2436742
	CHEMBL566043
	CHEMBL4073469
	CHEMBL2414166
	CHEMBL1911404
	CHEMBL4063121
	CHEMBL3339158
	CHEMBL217983
	CHEMBL3664643
	CHEMBL1928178
	CHEMBL1085105
	CHEMBL219666
	CHEMBL2380637
	CHEMBL4204858
	CHEMBL3103428
	CHEMBL4084290
	CHEMBL444567
	CHEMBL605954
	CHEMBL479607
	CHEMBL4114614
	CHEMBL3739914
	CHEMBL4074636
	CHEMBL1917898
	CHEMBL4102950
	CHEMBL3982223
	CHEMBL1829772
	CHEMBL1760684
	CHEMBL72770
	CHEMBL3893538
	CHEMBL2036233
	CHEMBL3681937
	CHEMBL205915
	CHEMBL2070227
	CHEMBL237463
	CHEMBL4114129
	CHEMBL3905744
	CHEMBL496096
	CHEMBL215584
	CHEMBL497552
	CHEMBL217057
	CHEMBL391374
	CHEMBL3137851
	CHEMBL3740972
	CHEMBL3669321
	CHEMBL491141
	CHEMBL3127856
	CHEMBL3685395
	CHEMBL3664656
	CHEMBL3103035
	CHEMBL370642
	CHEMBL1761319
	CHEMBL3740734
	CHEMBL1760686
	CHEMBL3985247
	CHEMBL558695
	CHEMBL3394407
	CHEMBL564367
	CHEMBL1079975
	CHEMBL3669389
	CHEMBL4115322
	CHEMBL555375
	CHEMBL2178312
	CHEMBL3103439
	CHEMBL403165
	CHEMBL218570
	CHEMBL551889
	CHEMBL4205638
	CHEMBL3415437
	CHEMBL3700645
	CHEMBL4276934
	CHEMBL246472
	CHEMBL2179028
	CHEMBL3103020
	CHEMBL3739642
	CHEMBL256081
	CHEMBL3401669
	CHEMBL3704150
	CHEMBL2158478
	CHEMBL374487
	CHEMBL3742252
	CHEMBL519129
	CHEMBL1642615
	CHEMBL2035401
	CHEMBL1270703
	CHEMBL513695
	CHEMBL1081453
	CHEMBL403944
	CHEMBL1270110
	CHEMBL256968
	CHEMBL4277362
	CHEMBL456619
	CHEMBL3291351
	CHEMBL3914131
	CHEMBL4103524
	CHEMBL4059917
	CHEMBL376272
	CHEMBL2177604
	CHEMBL3394399
	CHEMBL3669402
	CHEMBL2152220
	CHEMBL523444
	CHEMBL1642605
	CHEMBL4216771
	CHEMBL129134
	CHEMBL2179008
	CHEMBL560596
	CHEMBL4109675
	CHEMBL3669424
	CHEMBL496819
	CHEMBL523976
	CHEMBL3698220
	CHEMBL3342522
	CHEMBL4062685
	CHEMBL3422415
	CHEMBL3681934
	CHEMBL2347835
	CHEMBL396618
	CHEMBL3969426
	CHEMBL1761321
	CHEMBL4160328
	CHEMBL4067153
	CHEMBL200180
	CHEMBL260399
	CHEMBL198886
	CHEMBL448412
	CHEMBL3700623
	CHEMBL3927161
	CHEMBL4114768
	CHEMBL3669418
	CHEMBL4129274
	CHEMBL1911585
	CHEMBL2152227
	CHEMBL3740225
	CHEMBL479412
	CHEMBL3415436
	CHEMBL4091622
	CHEMBL1829740
	CHEMBL3247088
	CHEMBL220742
	CHEMBL2402461
	CHEMBL392127
	CHEMBL72286
	CHEMBL251403
	CHEMBL599588
	CHEMBL3897514
	CHEMBL438654
	CHEMBL2158467
	CHEMBL3674404
	CHEMBL560849
	CHEMBL2409754
	CHEMBL583520
	CHEMBL219428
	CHEMBL2409753
	CHEMBL497095
	CHEMBL3609871
	CHEMBL3896754
	CHEMBL206250
	CHEMBL3125239
	CHEMBL4071232
	CHEMBL1800759
	CHEMBL2018237
	CHEMBL2035402
	CHEMBL592758
	CHEMBL3700630
	CHEMBL571011
	CHEMBL381466
	CHEMBL204765
	CHEMBL3656460
	CHEMBL3979440
	CHEMBL3103431
	CHEMBL1085146
	CHEMBL3664673
	CHEMBL1761869
	CHEMBL3422266
	CHEMBL3339182
	CHEMBL501249
	CHEMBL256760
	CHEMBL3125278
	CHEMBL1911694
	CHEMBL2023967
	CHEMBL2177607
	CHEMBL589158
	CHEMBL249228
	CHEMBL3394395
	CHEMBL1652621
	CHEMBL3103026
	CHEMBL3700672
	CHEMBL4114885
	CHEMBL3125238
	CHEMBL3961200
	CHEMBL4112753
	CHEMBL1081452
	CHEMBL1760682
	CHEMBL2152219
	CHEMBL3629442
	CHEMBL3322721
	CHEMBL570117
	CHEMBL2018248
	CHEMBL3103015
	CHEMBL2018223
	CHEMBL461027
	CHEMBL2323021
	CHEMBL3698244
	CHEMBL222938
	CHEMBL3674385
	CHEMBL3698182
	CHEMBL3127867
	CHEMBL3922253
	CHEMBL3291355
	CHEMBL4114756
	CHEMBL3676420
	CHEMBL3663664
	CHEMBL3698237
	CHEMBL393079
	CHEMBL1911590
	CHEMBL468806
	CHEMBL473555
	CHEMBL1829741
	CHEMBL3609869
	CHEMBL1650722
	CHEMBL4107576
	CHEMBL2334162
	CHEMBL258772
	CHEMBL85579
	CHEMBL589883
	CHEMBL3137978
	CHEMBL3669422
	CHEMBL373792
	CHEMBL571088
	CHEMBL4080385
	CHEMBL2152239
	CHEMBL2414153
	CHEMBL3664703
	CHEMBL1829753
	CHEMBL3291353
	CHEMBL3318970
	CHEMBL598877
	CHEMBL564215
	CHEMBL2152228
	CHEMBL404703
	CHEMBL3950643
	CHEMBL254160
	CHEMBL255260
	CHEMBL2170742
	CHEMBL2170762
	CHEMBL2070319
	CHEMBL3923116
	CHEMBL188290
	CHEMBL189051
	CHEMBL2414162
	CHEMBL3949190
	CHEMBL605162
	CHEMBL3137845
	CHEMBL1095047
	CHEMBL3629454
	CHEMBL235017
	CHEMBL512114
	CHEMBL2153302
	CHEMBL428429
	CHEMBL597722
	CHEMBL3291340
	CHEMBL4291714
	CHEMBL521437
	CHEMBL476847
	CHEMBL3127892
	CHEMBL603885
	CHEMBL4218049
	CHEMBL2023969
	CHEMBL3219686
	CHEMBL382614
	CHEMBL3904806
	CHEMBL260979
	CHEMBL1240784
	CHEMBL2324365
	CHEMBL1079781
	CHEMBL255005
	CHEMBL605407
	CHEMBL3698195
	CHEMBL3609877
	CHEMBL3669315
	CHEMBL3698186
	CHEMBL403849
	CHEMBL3322675
	CHEMBL1911707
	CHEMBL1889797
	CHEMBL3401663
	CHEMBL3220594
	CHEMBL4162007
	CHEMBL2178603
	CHEMBL2158463
	CHEMBL2159084
	CHEMBL3669346
	CHEMBL479992
	CHEMBL72196
	CHEMBL2018243
	CHEMBL2323019
	CHEMBL3394411
	CHEMBL516968
	CHEMBL3127859
	CHEMBL4107959
	CHEMBL1834084
	CHEMBL3669404
	CHEMBL1760676
	CHEMBL2023428
	CHEMBL247286
	CHEMBL256291
	CHEMBL2377219
	CHEMBL379484
	CHEMBL242919
	CHEMBL2178285
	CHEMBL2070317
	CHEMBL1642589
	CHEMBL255000
	CHEMBL4063666
	CHEMBL3669349
	CHEMBL3088173
	CHEMBL3674421
	CHEMBL1650699
	CHEMBL2323023
	CHEMBL3739460
	CHEMBL520832
	CHEMBL1081297
	CHEMBL4083849
	CHEMBL1760681
	CHEMBL221749
	CHEMBL3669322
	CHEMBL3664655
	CHEMBL461878
	CHEMBL552394
	CHEMBL4100755
	CHEMBL549444
	CHEMBL2041370
	CHEMBL3318973
	CHEMBL3948731
	CHEMBL4163167
	CHEMBL3138336
	CHEMBL297453
	CHEMBL376087
	CHEMBL1277249
	CHEMBL3339164
	CHEMBL3674419
	CHEMBL3674426
	CHEMBL3949996
	CHEMBL200585
	CHEMBL2377211
	CHEMBL3903065
	CHEMBL522066
	CHEMBL3698177
	CHEMBL3698226
	CHEMBL3698256
	CHEMBL404186
	CHEMBL428260
	CHEMBL4066507
	CHEMBL3318968
	CHEMBL496495
	CHEMBL550175
	CHEMBL1915944
	CHEMBL1689173
	CHEMBL2179454
	CHEMBL3698254
	CHEMBL4110134
	CHEMBL217852
	CHEMBL205914
	CHEMBL2152231
	CHEMBL1642607
	CHEMBL1911591
	CHEMBL4110101
	CHEMBL3674375
	CHEMBL3934097
	CHEMBL202916
	CHEMBL1800115
	CHEMBL2436729
	CHEMBL3103433
	CHEMBL3605212
	CHEMBL4284771
	CHEMBL549961
	CHEMBL260753
	CHEMBL3685351
	CHEMBL4064717
	CHEMBL3674394
	CHEMBL1290164
	CHEMBL2158471
	CHEMBL2035399
	CHEMBL4163218
	CHEMBL4280913
	CHEMBL467151
	CHEMBL3127886
	CHEMBL566654
	CHEMBL1085613
	CHEMBL256986
	CHEMBL4101370
	CHEMBL462513
	CHEMBL3664649
	CHEMBL4105041
	CHEMBL1829782
	CHEMBL3944168
	CHEMBL4114747
	CHEMBL2323020
	CHEMBL3941737
	CHEMBL360829
	CHEMBL3629586
	CHEMBL3289866
	CHEMBL3360252
	CHEMBL256103
	CHEMBL2377208
	CHEMBL3219698
	CHEMBL3914243
	CHEMBL3676417
	CHEMBL1236225
	CHEMBL592717
	CHEMBL3401684
	CHEMBL3674403
	CHEMBL36327
	CHEMBL1080315
	CHEMBL219448
	CHEMBL251401
	CHEMBL3125267
	CHEMBL3608400
	CHEMBL2153189
	CHEMBL414883
	CHEMBL1911700
	CHEMBL2152233
	CHEMBL4090613
	CHEMBL554502
	CHEMBL1240785
	CHEMBL3698212
	CHEMBL206217
	CHEMBL1642840
	CHEMBL404399
	CHEMBL2179017
	CHEMBL1915937
	CHEMBL384399
	CHEMBL558523
	CHEMBL3663671
	CHEMBL4065035
	CHEMBL499915
	CHEMBL590130
	CHEMBL1829781
	CHEMBL1642599
	CHEMBL215578
	CHEMBL227563
	CHEMBL1080305
	CHEMBL4066687
	CHEMBL387010
	CHEMBL565064
	CHEMBL2041372
	CHEMBL561274
	CHEMBL2070320
	CHEMBL2409749
	CHEMBL2177618
	CHEMBL3698218
	CHEMBL3698251
	CHEMBL3700594
	CHEMBL426208
	CHEMBL3895758
	CHEMBL4205565
	CHEMBL1917897
	CHEMBL2338264
	CHEMBL2153192
	CHEMBL403811
	CHEMBL3664724
	CHEMBL3127864
	CHEMBL4113374
	CHEMBL3102998
	CHEMBL52
	CHEMBL3287032
	CHEMBL228099
	CHEMBL1081361
	CHEMBL538945
	CHEMBL1761144
	CHEMBL4113391
	CHEMBL200871
	CHEMBL1095785
	CHEMBL255653
	CHEMBL3669378
	CHEMBL4107698
	CHEMBL2179453
	CHEMBL1096451
	CHEMBL3401667
	CHEMBL1642608
	CHEMBL3669373
	CHEMBL219614
	CHEMBL4090672
	CHEMBL392452
	CHEMBL4114815
	CHEMBL257567
	CHEMBL2152238
	CHEMBL610061
	CHEMBL3981658
	CHEMBL3108980
	CHEMBL3674382
	CHEMBL3220610
	CHEMBL3339189
	CHEMBL3664716
	CHEMBL215743
	CHEMBL3103524
	CHEMBL3923295
	CHEMBL255936
	CHEMBL1760807
	CHEMBL218758
	CHEMBL3946020
	CHEMBL1289291
	CHEMBL4111576
	CHEMBL128000
	CHEMBL1934488
	CHEMBL396928
	CHEMBL2018250
	CHEMBL3608410
	CHEMBL2159646
	CHEMBL151
	CHEMBL3103437
	CHEMBL3700718
	CHEMBL3741590
	CHEMBL1232399
	CHEMBL518303
	CHEMBL4210403
	CHEMBL360217
	CHEMBL1800116
	CHEMBL425194
	CHEMBL1911692
	CHEMBL552943
	CHEMBL395903
	CHEMBL494180
	CHEMBL2018246
	CHEMBL2159644
	CHEMBL3219683
	CHEMBL3659493
	CHEMBL4082053
	CHEMBL1761327
	CHEMBL1085143
	CHEMBL1271303
	CHEMBL375341
	CHEMBL194579
	CHEMBL1829754
	CHEMBL3663668
	CHEMBL2018142
	CHEMBL600614
	CHEMBL4112242
	CHEMBL4077264
	CHEMBL1088117
	CHEMBL2035425
	CHEMBL218358
	CHEMBL1277430
	CHEMBL4100648
	CHEMBL564385
	CHEMBL564576
	CHEMBL3700637
	CHEMBL4107567
	CHEMBL2178286
	CHEMBL2324697
	CHEMBL261521
	CHEMBL2070314
	CHEMBL3645509
	CHEMBL403215
	CHEMBL1761320
	CHEMBL3629584
	CHEMBL217917
	CHEMBL4102153
	CHEMBL4082055
	CHEMBL2018252
	CHEMBL3674384
	CHEMBL455893
	CHEMBL385543
	CHEMBL1084347
	CHEMBL2036422
	CHEMBL1761853
	CHEMBL1800114
	CHEMBL1081299
	CHEMBL2036236
	CHEMBL3681938
	CHEMBL3700641
	CHEMBL1080158
	CHEMBL1096375
	CHEMBL238834
	CHEMBL499953
	CHEMBL3681935
	CHEMBL476220
	CHEMBL3219699
	CHEMBL3660138
	CHEMBL3623390
	CHEMBL3669416
	CHEMBL3957663
	CHEMBL4062203
	CHEMBL4085901
	CHEMBL4115272
	CHEMBL523600
	CHEMBL1277803
	CHEMBL3741332
	CHEMBL1405
	CHEMBL3927800
	CHEMBL220153
	CHEMBL42208
	CHEMBL4083262
	CHEMBL164
	CHEMBL3664657
	CHEMBL1083464
	CHEMBL1289521
	CHEMBL1084045
	CHEMBL4114751
	CHEMBL4290218
	CHEMBL1082490
	CHEMBL3656459
	CHEMBL220436
	CHEMBL2324360
	CHEMBL3685352
	CHEMBL558534
	CHEMBL97453
	CHEMBL495684
	CHEMBL376618
	CHEMBL3138082
	CHEMBL456414
	CHEMBL429501
	CHEMBL4077041
	CHEMBL2338242
	CHEMBL2177621
	CHEMBL3219684
	CHEMBL2377218
	CHEMBL200308
	CHEMBL3220545
	CHEMBL468987
	CHEMBL1761860
	CHEMBL1642609
	CHEMBL3698196
	CHEMBL4113437
	CHEMBL488751
	CHEMBL3645222
	CHEMBL3700742
	CHEMBL512196
	CHEMBL1650647
	CHEMBL3103003
	CHEMBL3103042
	CHEMBL1084348
	CHEMBL3912028
	CHEMBL3895803
	CHEMBL3928669
	CHEMBL2324371
	CHEMBL2179020
	CHEMBL2409616
	CHEMBL2178289
	CHEMBL237107
	CHEMBL2409733
	CHEMBL3629581
	CHEMBL3669410
	CHEMBL453446
	CHEMBL257588
	CHEMBL4111651
	CHEMBL598039
	CHEMBL218006
	CHEMBL3948657
	CHEMBL2018251
	CHEMBL4174579
	CHEMBL1642621
	CHEMBL550560
	CHEMBL2158532
	CHEMBL3298955
	CHEMBL219295
	CHEMBL241707
	CHEMBL372945
	CHEMBL3645220
	CHEMBL607870
	CHEMBL3103041
	CHEMBL597063
	CHEMBL498351
	CHEMBL563161
	CHEMBL2338251
	CHEMBL463978
	CHEMBL236677
	CHEMBL1277523
	CHEMBL3698214
	CHEMBL2018130
	CHEMBL2402473
	CHEMBL4078356
	CHEMBL1277801
	CHEMBL3401661
	CHEMBL3906514
	CHEMBL4209685
	CHEMBL4276985
	CHEMBL3103523
	CHEMBL3698198
	CHEMBL1760680
	CHEMBL554905
	CHEMBL3897844
	CHEMBL4207698
	CHEMBL3694641
	CHEMBL2414240
	CHEMBL415429
	CHEMBL1080752
	CHEMBL3645530
	CHEMBL3318976
	CHEMBL3609875
	CHEMBL220414
	CHEMBL576682
	CHEMBL2179451
	CHEMBL3298988
	CHEMBL1800762
	CHEMBL1829766
	CHEMBL1085840
	CHEMBL3900293
	CHEMBL2153176
	CHEMBL398974
	CHEMBL3685380
	CHEMBL3609874
	CHEMBL3698164
	CHEMBL217594
	CHEMBL3103429
	CHEMBL216976
	CHEMBL4109576
	CHEMBL407968
	CHEMBL2178327
	CHEMBL3103036
	CHEMBL3103427
	CHEMBL3339162
	CHEMBL456845
	CHEMBL3608411
	CHEMBL1086562
	CHEMBL3318963
	CHEMBL3700755
	CHEMBL3664653
	CHEMBL3664636
	CHEMBL4063985
	CHEMBL3663666
	CHEMBL523414
	CHEMBL386315
	CHEMBL386947
	CHEMBL393167
	CHEMBL3342508
	CHEMBL4114657
	CHEMBL2018136
	CHEMBL517760
	CHEMBL402558
	CHEMBL2177612
	CHEMBL3700726
	CHEMBL221159
	CHEMBL3700598
	CHEMBL2035424
	CHEMBL3127881
	CHEMBL3700763
	CHEMBL4115069
	CHEMBL218246
	CHEMBL2023431
	CHEMBL3694631
	CHEMBL3664700
	CHEMBL3669411
	CHEMBL213311
	CHEMBL3741915
	CHEMBL1800134
	CHEMBL410242
	CHEMBL592043
	CHEMBL1379780
	CHEMBL237106
	CHEMBL3681928
	CHEMBL2179023
	CHEMBL3698216
	CHEMBL4278956
	CHEMBL219137
	CHEMBL3740129
	CHEMBL218247
	CHEMBL3700712
	CHEMBL246677
	CHEMBL248651
	CHEMBL2035599
	CHEMBL597234
	CHEMBL1761136
	CHEMBL1627455
	CHEMBL1761862
	CHEMBL3681946
	CHEMBL462305
	CHEMBL189767
	CHEMBL3741736
	CHEMBL1271114
	CHEMBL3120821
	CHEMBL2153190
	CHEMBL3664640
	CHEMBL4100730
	CHEMBL375927
	CHEMBL3797602
	CHEMBL403586
	CHEMBL4075665
	CHEMBL496711
	CHEMBL4167395
	CHEMBL3698247
	CHEMBL458086
	CHEMBL1270604
	CHEMBL255589
	CHEMBL254993
	CHEMBL3103005
	CHEMBL3910251
	CHEMBL1760804
	CHEMBL1290163
	CHEMBL3137852
	CHEMBL3645529
	CHEMBL448483
	CHEMBL260373
	CHEMBL3694640
	CHEMBL605544
	CHEMBL491326
	CHEMBL2409748
	CHEMBL84603
	CHEMBL4062586
	CHEMBL3339175
	CHEMBL4060170
	CHEMBL456528
	CHEMBL498153
	CHEMBL263896
	CHEMBL1642622
	CHEMBL4076321
	CHEMBL2409719
	CHEMBL511828
	CHEMBL64645
	CHEMBL1915946
	CHEMBL1275626
	CHEMBL563199
	CHEMBL1277709
	CHEMBL1829756
	CHEMBL3700651
	CHEMBL3698194
	CHEMBL2414150
	CHEMBL4110836
	CHEMBL3629449
	CHEMBL218569
	CHEMBL2179014
	CHEMBL2179445
	CHEMBL3664669
	CHEMBL1834085
	CHEMBL3298957
	CHEMBL4071808
	CHEMBL3401664
	CHEMBL2334179
	CHEMBL1911408
	CHEMBL3741441
	CHEMBL2179015
	CHEMBL31574
	CHEMBL341324
	CHEMBL516457
	CHEMBL561782
	CHEMBL2177611
	CHEMBL510937
	CHEMBL3681930
	CHEMBL4163698
	CHEMBL3700751
	CHEMBL3889718
	CHEMBL590376
	CHEMBL372179
	CHEMBL1911406
	CHEMBL1076594
	CHEMBL259629
	CHEMBL3422265
	CHEMBL261708
	CHEMBL1270002
	CHEMBL2152241
	CHEMBL3694630
	CHEMBL3984784
	CHEMBL3342510
	CHEMBL3125270
	CHEMBL4099492
	CHEMBL365467
	CHEMBL3103520
	CHEMBL3339178
	CHEMBL391533
	CHEMBL566443
	CHEMBL199081
	CHEMBL2347828
	CHEMBL385584
	CHEMBL2036242
	CHEMBL375744
	CHEMBL1642594
	CHEMBL2179018
	CHEMBL240052
	CHEMBL1800144
	CHEMBL4099792
	CHEMBL385777
	CHEMBL3664665
	CHEMBL4108103
	CHEMBL3609870
	CHEMBL401988
	CHEMBL401901
	CHEMBL2414245
	CHEMBL2153188
	CHEMBL1911394
	CHEMBL3949825
	CHEMBL2023586
	CHEMBL3394413
	CHEMBL3120827
	CHEMBL2018236
	CHEMBL2041369
	CHEMBL1084046
	CHEMBL215551
	CHEMBL4070142
	CHEMBL1800112
	CHEMBL3645513
	CHEMBL456844
	CHEMBL2334146
	CHEMBL2392449
	CHEMBL3664650
	CHEMBL198558
	CHEMBL258448
	CHEMBL70618
	CHEMBL3220603
	CHEMBL3982412
	CHEMBL3921388
	CHEMBL514046
	CHEMBL3758189
	CHEMBL2035406
	CHEMBL223138
	CHEMBL3401681
	CHEMBL2070225
	CHEMBL3103013
	CHEMBL1096870
	CHEMBL1642591
	CHEMBL3088170
	CHEMBL4114138
	CHEMBL197111
	CHEMBL188447
	CHEMBL2179019
	CHEMBL2179021
	CHEMBL3127866
	CHEMBL2041361
	CHEMBL586043
	CHEMBL518506
	CHEMBL2018228
	CHEMBL1915943
	CHEMBL4075986
	CHEMBL4115587
	CHEMBL1911396
	CHEMBL561251
	CHEMBL4206750
	CHEMBL256571
	CHEMBL2334165
	CHEMBL3674373
	CHEMBL4085280
	CHEMBL3943859
	CHEMBL3645217
	CHEMBL206167
	CHEMBL3951206
	CHEMBL3125266
	CHEMBL2070316
	CHEMBL3645216
	CHEMBL2380639
	CHEMBL4076831
	CHEMBL3656472
	CHEMBL1760687
	CHEMBL3660135
	CHEMBL570368
	CHEMBL437522
	CHEMBL3954584
	CHEMBL1761857
	CHEMBL4111405
	CHEMBL4091943
	CHEMBL3645528
	CHEMBL3103018
	CHEMBL2179441
	CHEMBL521979
	CHEMBL4064441
	CHEMBL3698248
	CHEMBL373547
	CHEMBL256158
	CHEMBL4106773
	CHEMBL2322703
	CHEMBL3127853
	CHEMBL428967
	CHEMBL503399
	CHEMBL3088175
	CHEMBL2041376
	CHEMBL1800122
	CHEMBL3674737
	CHEMBL2035412
	CHEMBL601849
	CHEMBL258389
	CHEMBL2322704
	CHEMBL374478
	CHEMBL2334156
	CHEMBL264176
	CHEMBL4097930
	CHEMBL270185
	CHEMBL2324692
	CHEMBL2414147
	CHEMBL1080634
	CHEMBL507804
	CHEMBL4114776
	CHEMBL424937
	CHEMBL1761325
	CHEMBL207413
	CHEMBL3681941
	CHEMBL2179012
	CHEMBL3120758
	CHEMBL590613
	CHEMBL2021501
	CHEMBL3663678
	CHEMBL3669374
	CHEMBL3694625
	CHEMBL473756
	CHEMBL516636
	CHEMBL1934487
	CHEMBL384404
	CHEMBL3669317
	CHEMBL3698241
	CHEMBL1290389
	CHEMBL1086319
	CHEMBL4204517
	CHEMBL4111928
	CHEMBL403369
	CHEMBL3318979
	CHEMBL4169325
	CHEMBL238234
	CHEMBL1642616
	CHEMBL256298
	CHEMBL2153184
	CHEMBL3700744
	CHEMBL2402444
	CHEMBL608142
	CHEMBL3102997
	CHEMBL2036424
	CHEMBL428951
	CHEMBL4079355
	CHEMBL522463
	CHEMBL255888
	CHEMBL3698168
	CHEMBL3664713
	CHEMBL222669
	CHEMBL460962
	CHEMBL3322674
	CHEMBL3687976
	CHEMBL195217
	CHEMBL258569
	CHEMBL4166154
	CHEMBL2035426
	CHEMBL2409721
	CHEMBL455895
	CHEMBL3656468
	CHEMBL3917341
	CHEMBL4110765
	CHEMBL549954
	CHEMBL2170758
	CHEMBL3629589
	CHEMBL3287029
	CHEMBL206331
	CHEMBL3674413
	CHEMBL150
	CHEMBL3681926
	CHEMBL3656467
	CHEMBL3656456
	CHEMBL3394402
	CHEMBL3700730
	CHEMBL1650645
	CHEMBL3645520
	CHEMBL2018128
	CHEMBL245647
	CHEMBL3220605
	CHEMBL1271428
	CHEMBL3394408
	CHEMBL3669388
	CHEMBL2041373
	CHEMBL1270215
	CHEMBL452587
	CHEMBL3669383
	CHEMBL4086213
	CHEMBL271211
	CHEMBL494637
	CHEMBL3645512
	CHEMBL2177610
	CHEMBL3700616
	CHEMBL1080886
	CHEMBL3896606
	CHEMBL1760795
	CHEMBL4108964
	CHEMBL1800763
	CHEMBL2035422
	CHEMBL206535
	CHEMBL1928187
	CHEMBL3923242
	CHEMBL3698207
	CHEMBL1829750
	CHEMBL3656471
	CHEMBL245393
	CHEMBL1917891
	CHEMBL1760014
	CHEMBL2035419
	CHEMBL3698178
	CHEMBL2409736
	CHEMBL490967
	CHEMBL220883
	CHEMBL4115690
	CHEMBL3318961
	CHEMBL1271427
	CHEMBL169
	CHEMBL3676413
	CHEMBL3676401
	CHEMBL376293
	CHEMBL4095004
	CHEMBL374922
	CHEMBL2035407
	CHEMBL3664711
	CHEMBL3983875
	CHEMBL554289
	CHEMBL3125104
	CHEMBL265625
	CHEMBL219606
	CHEMBL2018231
	CHEMBL2035569
	CHEMBL2409724
	CHEMBL2021502
	CHEMBL3103000
	CHEMBL73331
	CHEMBL3322708
	CHEMBL3289873
	CHEMBL1911400
	CHEMBL2402458
	CHEMBL188202
	CHEMBL255148
	CHEMBL64
	CHEMBL3681925
	CHEMBL1829776
	CHEMBL560514
	CHEMBL3669387
	CHEMBL597676
	CHEMBL3918422
	CHEMBL550065
	CHEMBL1915936
	CHEMBL1271010
	CHEMBL1567118
	CHEMBL1800131
	CHEMBL2159073
	CHEMBL3698215
	CHEMBL3939645
	CHEMBL3926948
	CHEMBL469157
	CHEMBL3669355
	CHEMBL4168222
	CHEMBL4114705
	CHEMBL364872
	CHEMBL572171
	CHEMBL1362332
	CHEMBL117
	CHEMBL373889
	CHEMBL455443
	CHEMBL583197
	CHEMBL1928182
	CHEMBL3645511
	CHEMBL257565
	CHEMBL3318978
	CHEMBL3932068
	CHEMBL2177613
	CHEMBL4111299
	CHEMBL3220609
	CHEMBL2158485
	CHEMBL72900
	CHEMBL3125260
	CHEMBL3669381
	CHEMBL554346
	CHEMBL218143
	CHEMBL2036237
	CHEMBL3977594
	CHEMBL3698199
	CHEMBL271740
	CHEMBL3220612
	CHEMBL3127878
	CHEMBL4066246
	CHEMBL3318975
	CHEMBL3422416
	CHEMBL404638
	CHEMBL3664675
	CHEMBL3698242
	CHEMBL3103432
	CHEMBL1911413
	CHEMBL256777
	CHEMBL1082196
	CHEMBL34259
	CHEMBL1243024
	CHEMBL598397
	CHEMBL557500
	CHEMBL2041366
	CHEMBL4285743
	CHEMBL401787
	CHEMBL496095
	CHEMBL1085153
	CHEMBL206058
	CHEMBL3220599
	CHEMBL396617
	CHEMBL2178300
	CHEMBL3645218
	CHEMBL3685396
	CHEMBL4176028
	CHEMBL4114816
	CHEMBL3664720
	CHEMBL516847
	CHEMBL1834083
	CHEMBL4099821
	CHEMBL270423
	CHEMBL2018233
	CHEMBL2334173
	CHEMBL3740119
	CHEMBL257148
	CHEMBL1082813
	CHEMBL2377214
	CHEMBL2158893
	CHEMBL237579
	CHEMBL3663665
	CHEMBL1917887
	CHEMBL2436738
	CHEMBL3127863
	CHEMBL3974491
	CHEMBL3623392
	CHEMBL2023427
	CHEMBL3415435
	CHEMBL245851
	CHEMBL2178602
	CHEMBL2179009
	CHEMBL3342514
	CHEMBL222317
	CHEMBL397073
	CHEMBL237798
	CHEMBL3401674
	CHEMBL3103008
	CHEMBL221084
	CHEMBL1829767
	CHEMBL272996
	CHEMBL3698232
	CHEMBL468805
	CHEMBL526276
	CHEMBL2023972
	CHEMBL3669338
	CHEMBL3289862
	CHEMBL222670
	CHEMBL2323017
	CHEMBL3127861
	CHEMBL408744
	CHEMBL402038
	CHEMBL3700687
	CHEMBL4097312
	CHEMBL3894233
	CHEMBL2440126
	CHEMBL397077
	CHEMBL1097177
	CHEMBL609568
	CHEMBL4075869
	CHEMBL1289957
	CHEMBL3608399
	CHEMBL506720
	CHEMBL3645522
	CHEMBL3393963
	CHEMBL220102
	CHEMBL429456
	CHEMBL3669342
	CHEMBL3676411
	CHEMBL4064200
	CHEMBL3339157
	CHEMBL3669314
	CHEMBL1761328
	CHEMBL4075486
	CHEMBL3664696
	CHEMBL3669327
	CHEMBL3342518
	CHEMBL3959162
	CHEMBL492433
	CHEMBL1761864
	CHEMBL3629451
	CHEMBL3137980
	CHEMBL517874
	CHEMBL2152237
	CHEMBL3953909
	CHEMBL221261
	CHEMBL2334171
	CHEMBL4082396
	CHEMBL3287027
	CHEMBL523590
	CHEMBL4080301
	CHEMBL2070315
	CHEMBL3645514
	CHEMBL2409617
	CHEMBL2178599
	CHEMBL3983890
	CHEMBL4059682
	CHEMBL3629592
	CHEMBL4292910
	CHEMBL4287575
	CHEMBL3639635
	CHEMBL3127874
	CHEMBL2409722
	CHEMBL4204726
	CHEMBL2414159
	CHEMBL3685399
	CHEMBL65914
	CHEMBL240269
	CHEMBL3685350
	CHEMBL1081298
	CHEMBL2152234
	CHEMBL3645521
	CHEMBL3393961
	CHEMBL4110620
	CHEMBL267734
	CHEMBL404890
	CHEMBL240075
	CHEMBL220795
	CHEMBL3645223
	CHEMBL1098145
	CHEMBL604538
	CHEMBL599407
	CHEMBL1081251
	CHEMBL1097014
	CHEMBL2324691
	CHEMBL3698184
	CHEMBL1080557
	CHEMBL1928180
	CHEMBL3740697
	CHEMBL495889
	CHEMBL2409726
	CHEMBL605082
	CHEMBL221158
	CHEMBL3342509
	CHEMBL489140
	CHEMBL1290055
	CHEMBL3664699
	CHEMBL460182
	CHEMBL3656458
	CHEMBL3103022
	CHEMBL3664718
	CHEMBL1650646
	CHEMBL525003
	CHEMBL3291356
	CHEMBL3674370
	CHEMBL73953
	CHEMBL4087459
	CHEMBL521536
	CHEMBL1642600
	CHEMBL206768
	CHEMBL1277885
	CHEMBL4072112
	CHEMBL1800120
	CHEMBL1911410
	CHEMBL3960902
	CHEMBL3664679
	CHEMBL3125243
	CHEMBL2041377
	CHEMBL1689283
	CHEMBL1760809
	CHEMBL404906
	CHEMBL559408
	CHEMBL2334151
	CHEMBL3401683
	CHEMBL3739619
	CHEMBL3289861
	CHEMBL2023421
	CHEMBL3900242
	CHEMBL1083395
	CHEMBL4217852
	CHEMBL246678
	CHEMBL2338253
	CHEMBL3616709
	CHEMBL563036
	CHEMBL2041367
	CHEMBL2409720
	CHEMBL1084562
	CHEMBL1289839
	CHEMBL402046
	CHEMBL3983479
	CHEMBL2338258
	CHEMBL1642587
	CHEMBL3322718
	CHEMBL4167661
	CHEMBL370657
	CHEMBL1270702
	CHEMBL593424
	CHEMBL3125272
	CHEMBL3664664
	CHEMBL1642597
	CHEMBL257364
	CHEMBL1760675
	CHEMBL4107342
	CHEMBL3694632
	CHEMBL4172863
	CHEMBL4102864
	CHEMBL2402475
	CHEMBL1563246
	CHEMBL599160
	CHEMBL4112055
	CHEMBL2153191
	CHEMBL4175585
	CHEMBL1269124
	CHEMBL4110490
	CHEMBL2322709
	CHEMBL441553
	CHEMBL4110825
	CHEMBL4061483
	CHEMBL200351
	CHEMBL3127862
	CHEMBL3970393
	CHEMBL2023971
	CHEMBL3950121
	CHEMBL560449
	CHEMBL216689
	CHEMBL497121
	CHEMBL256927
	CHEMBL495841
	CHEMBL3629453
	CHEMBL206181
	CHEMBL3664644
	CHEMBL1829768
	CHEMBL3964174
	CHEMBL563106
	CHEMBL256514
	CHEMBL459574
	CHEMBL4084288
	CHEMBL2018132
	CHEMBL2338248
	CHEMBL1911705
	CHEMBL219136
	CHEMBL221391
	CHEMBL3639994
	CHEMBL3698249
	CHEMBL523284
	CHEMBL221132
	CHEMBL4171082
	CHEMBL404436
	CHEMBL2152230
	CHEMBL3127854
	CHEMBL3698209
	CHEMBL2338254
	CHEMBL1082097
	CHEMBL2334158
	CHEMBL3291347
	CHEMBL3909618
[truncated: 2,188 more rows]

## Sheet: FolA
List of possible inhibitors for the predicted targets of Bartonella bacilliformis
Seed II (PDB Domain)	Seed IV (ChEMBL Domain)
NAP	CHEMBL34259
XNP	CHEMBL2096646
U06	CHEMBL3244648
ATR	CHEMBL1169
1CY	CHEMBL2360464
TOP	CHEMBL1201746
NDP	CHEMBL316611
KA5	CHEMBL575176
MOT	CHEMBL116650
63Y	CHEMBL190340
FOL	CHEMBL284544
MTX	CHEMBL157434
6DR	CHEMBL79464
Q11	CHEMBL306731
CP6	CHEMBL4226465
7ME	CHEMBL478404
WRB	CHEMBL118548
N22	CHEMBL213969
33M	CHEMBL521672
684	CHEMBL4226849
QLZ	CHEMBL343127
DHF	CHEMBL2282813
COP	CHEMBL34775
JZM	CHEMBL1852037
DQ0	CHEMBL54833
1QZ	CHEMBL3945396
65Q	CHEMBL7452
53S	CHEMBL147504
52J	CHEMBL173595
5N1	CHEMBL21031
GLV	CHEMBL560502
RAR	CHEMBL174433
D09	CHEMBL574288
JBB	CHEMBL301105
HG	CHEMBL279273
HBI	CHEMBL23705
06W	CHEMBL22543
1VN	CHEMBL118515
9DR	CHEMBL175747
OAG	CHEMBL564277
D2D	CHEMBL3686070
P65	CHEMBL575223
06U	CHEMBL113799
RK4	CHEMBL476548
H8A	CHEMBL328827
G8J	CHEMBL574563
TMQ	CHEMBL2012911
9RR	CHEMBL268310
TRR	CHEMBL22146
GW3	CHEMBL417095
0U5	CHEMBL309966
1VM	CHEMBL420224
DQ3	CHEMBL266319
CO4	CHEMBL4105330
TAB	CHEMBL118751
WRA	CHEMBL3787137
TQT	CHEMBL459178
53R	CHEMBL298807
D2B	CHEMBL77758
M23	CHEMBL150382
G6Y	CHEMBL23569
DH1	CHEMBL44697
H9G	CHEMBL331701
IXE	CHEMBL578424
BOD	CHEMBL485962
RJ6	CHEMBL3245816
2CY	CHEMBL121595
8CV	CHEMBL266320
BFR	CHEMBL282677
I2H	CHEMBL4116198
DTM	CHEMBL458829
MMV	CHEMBL82825
RPJ	CHEMBL118909
COG	CHEMBL427305
IXG	CHEMBL3326840
TQD	CHEMBL10804
DQ9	CHEMBL60486
IXF	CHEMBL105526
5DR	CHEMBL3828485
GHW	CHEMBL34378
D2H	CHEMBL3244855
G3V	CHEMBL160699
3TU	CHEMBL73267
04J	CHEMBL140940
D2K	CHEMBL58366
MXA	CHEMBL304397
14Q	CHEMBL322001
55V	CHEMBL31402
25U	CHEMBL310836
PRD	CHEMBL141160
GPB	CHEMBL3936506
1VO	CHEMBL1652302
Q12	CHEMBL176489
D2R	CHEMBL390990
DDF	CHEMBL7062
X0V	CHEMBL144839
BDM	CHEMBL27109
C1A	CHEMBL37061
G7D	CHEMBL119378
D2F	CHEMBL2163556
LYA	CHEMBL292427
OWJ	CHEMBL4228488
18G	CHEMBL100239
BOJ	CHEMBL3127915
TQ6	CHEMBL1852235
VG9	CHEMBL1852109
18H	CHEMBL84108
EKB	CHEMBL347223
35I	CHEMBL104369
RKY	CHEMBL336487
D2O	CHEMBL3115731
52V	CHEMBL44693
3TZ	CHEMBL573811
U75	CHEMBL331415
RQ4	CHEMBL77582
XCF	CHEMBL310468
Q22	CHEMBL36310
DZF	CHEMBL18912
9QR	CHEMBL26534
Q19	CHEMBL20424
53I	CHEMBL31235
THG	CHEMBL3686071
817	CHEMBL415962
65J	CHEMBL4085881
65N	CHEMBL575218
9FH	CHEMBL4226361
D2E	CHEMBL57444
FFO	CHEMBL493718
LII	CHEMBL572485
53T	CHEMBL83660
9QO	CHEMBL1270633
D2Q	CHEMBL1852108
34S	CHEMBL147257
5WA	CHEMBL2382334
OWP	CHEMBL2376077
2MX	CHEMBL19383
51P	CHEMBL323960
RPV	CHEMBL1160200
OWM	CHEMBL173069
R0Y	CHEMBL33633
C50	CHEMBL164823
2XB	CHEMBL137305
GHC	CHEMBL1164234
QLR	CHEMBL298955
34B	CHEMBL79123
Q26	CHEMBL333424
64J	CHEMBL345258
TQ5	CHEMBL3244861
6ME	CHEMBL102850
39E	CHEMBL19293
39B	CHEMBL17287
COQ	CHEMBL4229284
1DN	CHEMBL3127916
PQD	CHEMBL3244863
21V	CHEMBL147137
K9A	CHEMBL81119
TAP	CHEMBL4117918
65O	CHEMBL331685
0U6	CHEMBL368393
65H	CHEMBL1818127
DH3	CHEMBL396296
OWV	CHEMBL575177
7DR	CHEMBL33010
TQ4	CHEMBL606362
RJY	CHEMBL422395
CLZ	CHEMBL31619
Q27	CHEMBL7357
DQ1	CHEMBL311375
D2J	CHEMBL28112
5WB	CHEMBL173901
31I	CHEMBL3246872
RPM	CHEMBL440334
06V	CHEMBL281131
LIH	CHEMBL119315
1DG	CHEMBL57383
11F	CHEMBL220937
Q24	CHEMBL19790
D2N	CHEMBL23383
MQ1	CHEMBL162270
53V	CHEMBL516128
LG3	CHEMBL3827086
8DM	CHEMBL155016
OWG	CHEMBL23076
1R0	CHEMBL35552
CP7	CHEMBL3747446
D16	CHEMBL3234119
MQU	CHEMBL353929
RQ1	CHEMBL4117002
63W	CHEMBL77608
UC9	CHEMBL354249
Q20	CHEMBL3326817
RKV	CHEMBL222461
RJ1	CHEMBL146968
DQF	CHEMBL3244851
TQ3	CHEMBL30681
KUP	CHEMBL1181
73X	CHEMBL122351
F89	CHEMBL441616
O71	CHEMBL1092683
PMD	CHEMBL118877
OWS	CHEMBL594810
NPX	CHEMBL3349020
QKJ	CHEMBL551768
E9X	CHEMBL4227373
	CHEMBL3128026
	CHEMBL478213
	CHEMBL25888
	CHEMBL253976
	CHEMBL973
	CHEMBL23244
	CHEMBL56169
	CHEMBL151312
	CHEMBL179131
	CHEMBL58455
	CHEMBL53318
	CHEMBL57812
	CHEMBL138265
	CHEMBL296373
	CHEMBL344592
	CHEMBL33558
	CHEMBL359454
	CHEMBL575194
	CHEMBL492895
	CHEMBL574336
	CHEMBL94742
	CHEMBL14002
	CHEMBL2426247
	CHEMBL296382
	CHEMBL147131
	CHEMBL455012
	CHEMBL31713
	CHEMBL57377
	CHEMBL438664
	CHEMBL416177
	CHEMBL171494
	CHEMBL117749
	CHEMBL82936
	CHEMBL173641
	CHEMBL13673
	CHEMBL266875
	CHEMBL49454
	CHEMBL3143620
	CHEMBL292212
	CHEMBL27306
	CHEMBL434787
	CHEMBL3526249
	CHEMBL55012
	CHEMBL283173
	CHEMBL4227977
	CHEMBL1163286
	CHEMBL138060
	CHEMBL61260
	CHEMBL573880
	CHEMBL3991248
	CHEMBL3234116
	CHEMBL434097
	CHEMBL26006
	CHEMBL289904
	CHEMBL1852201
	CHEMBL281760
	CHEMBL266761
	CHEMBL3681413
	CHEMBL591191
	CHEMBL476945
	CHEMBL351765
	CHEMBL119302
	CHEMBL610181
	CHEMBL287436
	CHEMBL6708
	CHEMBL3244852
	CHEMBL190486
	CHEMBL103558
	CHEMBL173271
	CHEMBL3828772
	CHEMBL2163554
	CHEMBL284851
	CHEMBL121348
	CHEMBL280374
	CHEMBL35364
	CHEMBL1818126
	CHEMBL82924
	CHEMBL1818112
	CHEMBL1818121
	CHEMBL148577
	CHEMBL3234320
	CHEMBL7492
	CHEMBL3234317
	CHEMBL24007
	CHEMBL121303
	CHEMBL1818106
	CHEMBL332254
	CHEMBL88430
	CHEMBL34217
	CHEMBL302068
	CHEMBL36083
	CHEMBL475332
	CHEMBL60931
	CHEMBL38434
	CHEMBL1165306
	CHEMBL120348
	CHEMBL464844
	CHEMBL4117000
	CHEMBL23867
	CHEMBL142081
	CHEMBL3959977
	CHEMBL150317
	CHEMBL22672
	CHEMBL551049
	CHEMBL58074
	CHEMBL82334
	CHEMBL347088
	CHEMBL9798
	CHEMBL119902
	CHEMBL301236
	CHEMBL268870
	CHEMBL3990958
	CHEMBL142626
	CHEMBL76
	CHEMBL35312
	CHEMBL123892
	CHEMBL120924
	CHEMBL326989
	CHEMBL300114
	CHEMBL1852459
	CHEMBL9824
	CHEMBL34918
	CHEMBL321942
	CHEMBL286658
	CHEMBL3234120
	CHEMBL171629
	CHEMBL1090563
	CHEMBL144200
	CHEMBL300156
	CHEMBL312785
	CHEMBL122647
	CHEMBL421319
	CHEMBL51706
	CHEMBL55030
	CHEMBL24430
	CHEMBL3990979
	CHEMBL3991213
	CHEMBL299140
	CHEMBL367061
	CHEMBL54732
	CHEMBL65616
	CHEMBL13877
	CHEMBL34794
	CHEMBL2335419
	CHEMBL55179
	CHEMBL55063
	CHEMBL433045
	CHEMBL369645
	CHEMBL3245586
	CHEMBL3127917
	CHEMBL120588
	CHEMBL6771
	CHEMBL3273847
	CHEMBL65620
	CHEMBL596672
	CHEMBL157652
	CHEMBL45679
	CHEMBL4116069
	CHEMBL56719
	CHEMBL4227155
	CHEMBL3681399
	CHEMBL3244833
	CHEMBL121264
	CHEMBL74592
	CHEMBL1164279
	CHEMBL3128017
	CHEMBL36245
	CHEMBL171305
	CHEMBL366561
	CHEMBL322315
	CHEMBL189796
	CHEMBL120821
	CHEMBL61356
	CHEMBL457906
	CHEMBL343271
	CHEMBL60632
	CHEMBL358884
	CHEMBL7130
	CHEMBL334017
	CHEMBL266573
	CHEMBL57343
	CHEMBL33208
	CHEMBL421594
	CHEMBL59491
	CHEMBL32439
	CHEMBL57318
	CHEMBL282948
	CHEMBL486570
	CHEMBL317017
	CHEMBL367218
	CHEMBL464048
	CHEMBL292143
	CHEMBL35020
	CHEMBL4116874
	CHEMBL1230365
	CHEMBL115428
	CHEMBL285279
	CHEMBL389051
	CHEMBL33179
	CHEMBL102996
	CHEMBL574258
	CHEMBL3326813
	CHEMBL119068
	CHEMBL485569
	CHEMBL117105
	CHEMBL323565
	CHEMBL405237
	CHEMBL118456
	CHEMBL1818125
	CHEMBL1852197
	CHEMBL522678
	CHEMBL312667
	CHEMBL3128013
	CHEMBL368735
	CHEMBL3273846
	CHEMBL274430
	CHEMBL60821
	CHEMBL320596
	CHEMBL36393
	CHEMBL147458
	CHEMBL37520
	CHEMBL3219804
	CHEMBL1089230
	CHEMBL33136
	CHEMBL20911
	CHEMBL118560
	CHEMBL23584
	CHEMBL326266
	CHEMBL459177
	CHEMBL1946851
	CHEMBL299174
	CHEMBL345807
	CHEMBL33922
	CHEMBL59703
	CHEMBL1270837
	CHEMBL123353
	CHEMBL3244849
	CHEMBL151674
	CHEMBL22632
	CHEMBL149273
	CHEMBL301030
	CHEMBL3681398
	CHEMBL19227
	CHEMBL24503
	CHEMBL334919
	CHEMBL118480
	CHEMBL18967
	CHEMBL419946
	CHEMBL3910321
	CHEMBL118594
	CHEMBL431359
	CHEMBL441503
	CHEMBL19414
	CHEMBL6841
	CHEMBL458817
	CHEMBL58917
	CHEMBL167304
	CHEMBL150470
	CHEMBL77065
	CHEMBL293512
	CHEMBL113999
	CHEMBL4117533
	CHEMBL3128027
	CHEMBL3273852
	CHEMBL29712
	CHEMBL398416
	CHEMBL145628
	CHEMBL22
	CHEMBL310880
	CHEMBL120920
	CHEMBL265493
	CHEMBL33038
	CHEMBL74781
	CHEMBL1818108
	CHEMBL14001
	CHEMBL20922
	CHEMBL2261434
	CHEMBL119326
	CHEMBL426584
	CHEMBL327066
	CHEMBL82975
	CHEMBL251906
	CHEMBL56129
	CHEMBL283311
	CHEMBL38937
	CHEMBL3234118
	CHEMBL56146
	CHEMBL26326
	CHEMBL142345
	CHEMBL1818114
	CHEMBL137844
	CHEMBL55727
	CHEMBL55584
	CHEMBL1852161
	CHEMBL134613
	CHEMBL326184
	CHEMBL7077
	CHEMBL3920434
	CHEMBL187595
	CHEMBL583570
	CHEMBL4064342
	CHEMBL4116786
	CHEMBL432987
	CHEMBL146039
	CHEMBL27514
	CHEMBL89528
	CHEMBL31462
	CHEMBL1093994
	CHEMBL4117071
	CHEMBL31004
	CHEMBL102447
	CHEMBL174404
	CHEMBL1093230
	CHEMBL437567
	CHEMBL439973
	CHEMBL36866
	CHEMBL3681400
	CHEMBL6742
	CHEMBL190935
	CHEMBL4090575
	CHEMBL3923521
	CHEMBL23272
	CHEMBL300886
	CHEMBL116322
	CHEMBL353161
	CHEMBL21077
	CHEMBL3115733
	CHEMBL23374
	CHEMBL221172
	CHEMBL17232
	CHEMBL573810
	CHEMBL418584
	CHEMBL1818117
	CHEMBL4225860
	CHEMBL3991365
	CHEMBL3245588
	CHEMBL294377
	CHEMBL367882
	CHEMBL1270534
	CHEMBL342744
	CHEMBL333295
	CHEMBL1852039
	CHEMBL21395
	CHEMBL170837
	CHEMBL389643
	CHEMBL1818118
	CHEMBL305656
	CHEMBL313680
	CHEMBL19780
	CHEMBL4071461
	CHEMBL219624
	CHEMBL330868
	CHEMBL81294
	CHEMBL3990076
	CHEMBL329985
	CHEMBL291239
	CHEMBL578648
	CHEMBL3644522
	CHEMBL282932
	CHEMBL42159
	CHEMBL22148
	CHEMBL314001
	CHEMBL318078
	CHEMBL33066
	CHEMBL478403
	CHEMBL79890
	CHEMBL176217
	CHEMBL79407
	CHEMBL85364
	CHEMBL7571
	CHEMBL84457
	CHEMBL4088968
	CHEMBL171757
	CHEMBL2163553
	CHEMBL3746911
	CHEMBL7403
	CHEMBL3244857
	CHEMBL1270439
	CHEMBL3946592
	CHEMBL44919
	CHEMBL345708
	CHEMBL83644
	CHEMBL1818122
	CHEMBL584164
	CHEMBL119891
	CHEMBL26337
	CHEMBL105006
	CHEMBL287235
	CHEMBL176935
	CHEMBL3128023
	CHEMBL313034
	CHEMBL56468
	CHEMBL418293
	CHEMBL424170
	CHEMBL293325
	CHEMBL603198
	CHEMBL2021342
	CHEMBL57878
	CHEMBL34641
	CHEMBL56652
	CHEMBL54659
	CHEMBL585363
	CHEMBL23713
	CHEMBL280726
	CHEMBL41056
	CHEMBL6877
	CHEMBL138230
	CHEMBL83547
	CHEMBL435778
	CHEMBL477566
	CHEMBL119601
	CHEMBL109260
	CHEMBL224946
	CHEMBL4071260
	CHEMBL455456
	CHEMBL162312
	CHEMBL2153707
	CHEMBL7170
	CHEMBL283702
	CHEMBL56977
	CHEMBL13796
	CHEMBL3991170
	CHEMBL45202
	CHEMBL30734
	CHEMBL58075
	CHEMBL23911
	CHEMBL57459
	CHEMBL174617
	CHEMBL2382331
	CHEMBL1090897
	CHEMBL368759
	CHEMBL225072
	CHEMBL56170
	CHEMBL10592
	CHEMBL333852
	CHEMBL294468
	CHEMBL23092
	CHEMBL136133
	CHEMBL50514
	CHEMBL289372
	CHEMBL31055
	CHEMBL747
	CHEMBL60883
	CHEMBL60069
	CHEMBL77409
	CHEMBL356620
	CHEMBL148814
	CHEMBL333752
	CHEMBL501263
	CHEMBL38158
	CHEMBL286400
	CHEMBL23382
	CHEMBL476400
	CHEMBL1818109
	CHEMBL52947
	CHEMBL423297
	CHEMBL3244858
	CHEMBL266024
	CHEMBL307820
	CHEMBL3785463
	CHEMBL31912
	CHEMBL3527166
	CHEMBL79922
	CHEMBL115474
	CHEMBL135937
	CHEMBL351766
	CHEMBL27335
	CHEMBL1818129
	CHEMBL148938
	CHEMBL301795
	CHEMBL164845
	CHEMBL1089229
	CHEMBL31547
	CHEMBL22677
	CHEMBL425506
	CHEMBL3245587
	CHEMBL57160
	CHEMBL64
	CHEMBL103981
	CHEMBL178904
	CHEMBL114058
	CHEMBL573306
	CHEMBL425048
	CHEMBL1818119
	CHEMBL348209
	CHEMBL3990527
	CHEMBL119206
	CHEMBL79243
	CHEMBL119204
	CHEMBL427826
	CHEMBL36739
	CHEMBL58744
	CHEMBL104787
	CHEMBL3681407
	CHEMBL145221
	CHEMBL145068
	CHEMBL7005
	CHEMBL526013
	CHEMBL1818123
	CHEMBL170900
	CHEMBL20587
	CHEMBL4098306
	CHEMBL326200
	CHEMBL1165305
	CHEMBL34259
	CHEMBL300419
	CHEMBL104020
	CHEMBL31887
	CHEMBL582843
	CHEMBL55656
	CHEMBL522543
	CHEMBL2151066
	CHEMBL172131
	CHEMBL4226262
	CHEMBL4117001
	CHEMBL22924
	CHEMBL32113
	CHEMBL358381
	CHEMBL117848
	CHEMBL426768
	CHEMBL104675
	CHEMBL485960
	CHEMBL440479
	CHEMBL2261432
	CHEMBL1091244
	CHEMBL266025
	CHEMBL60639
	CHEMBL46140
	CHEMBL435479
	CHEMBL388501
	CHEMBL122122
	CHEMBL2335420
	CHEMBL331314
	CHEMBL284133
	CHEMBL32691
	CHEMBL3127914
	CHEMBL281648
	CHEMBL339058
	CHEMBL3115735
	CHEMBL423560
	CHEMBL573077
	CHEMBL150082
	CHEMBL145979
	CHEMBL3681406
	CHEMBL53193
	CHEMBL170758
	CHEMBL119476
	CHEMBL57582
	CHEMBL220159
	CHEMBL46980
	CHEMBL2376066
	CHEMBL140705
	CHEMBL3234117
	CHEMBL53872
	CHEMBL371860
	CHEMBL135936
	CHEMBL4117390
	CHEMBL1851988
	CHEMBL173265
	CHEMBL120366
	CHEMBL141648
	CHEMBL79216
	CHEMBL251427
	CHEMBL299927
	CHEMBL33815
	CHEMBL79347
	CHEMBL563212
	CHEMBL7375
	CHEMBL7488
	CHEMBL6666
	CHEMBL172353
	CHEMBL118237
	CHEMBL4228228
	CHEMBL52415
	CHEMBL305253
	CHEMBL87383
	CHEMBL145579
	CHEMBL52953
	CHEMBL440946
	CHEMBL4095728
	CHEMBL129788
	CHEMBL306438
	CHEMBL23609
	CHEMBL32304
	CHEMBL121057
	CHEMBL22973
	CHEMBL333769
	CHEMBL6772
	CHEMBL118262
	CHEMBL6661
	CHEMBL34274
	CHEMBL7341
	CHEMBL358351
	CHEMBL20480
	CHEMBL30884
	CHEMBL32793
	CHEMBL45572
	CHEMBL354121
	CHEMBL3127910
	CHEMBL102418
	CHEMBL4062046
	CHEMBL2382324
	CHEMBL3908563
	CHEMBL420721
	CHEMBL310062
	CHEMBL23919
	CHEMBL2261694
	CHEMBL139551
	CHEMBL265757
	CHEMBL285019
	CHEMBL150247
	CHEMBL3914501
	CHEMBL149353
	CHEMBL323359
	CHEMBL418865
	CHEMBL171765
	CHEMBL137981
	CHEMBL55764
	CHEMBL267437
	CHEMBL17383
	CHEMBL173709
	CHEMBL58481
	CHEMBL366989
	CHEMBL334271
	CHEMBL584390
	CHEMBL3128015
	CHEMBL3746201
	CHEMBL279983
	CHEMBL3127913
	CHEMBL577790
	CHEMBL55797
	CHEMBL227065
	CHEMBL523004
	CHEMBL23977
	CHEMBL353763
	CHEMBL118490
	CHEMBL264386
	CHEMBL33697
	CHEMBL333791
	CHEMBL3128021
	CHEMBL118597
	CHEMBL582881
	CHEMBL120783
	CHEMBL119503
	CHEMBL118032
	CHEMBL293977
	CHEMBL149351
	CHEMBL279679
	CHEMBL54618
	CHEMBL1852045
	CHEMBL2376080
	CHEMBL32039
	CHEMBL1270533
	CHEMBL531405
	CHEMBL532231
	CHEMBL2335422
	CHEMBL223301
	CHEMBL48044
	CHEMBL24155
	CHEMBL3128018
	CHEMBL26148
	CHEMBL476751
	CHEMBL355151
	CHEMBL20528
	CHEMBL286571
	CHEMBL3828845
	CHEMBL289908
	CHEMBL74659
	CHEMBL323889
	CHEMBL23447
	CHEMBL1093519
	CHEMBL121680
	CHEMBL268089
	CHEMBL84439
	CHEMBL109229
	CHEMBL3947042
	CHEMBL263732
	CHEMBL3244853
	CHEMBL367266
	CHEMBL117750
	CHEMBL54792
	CHEMBL313553
	CHEMBL36
	CHEMBL104829
	CHEMBL147006
	CHEMBL285448
	CHEMBL416193
	CHEMBL59470
	CHEMBL144563
	CHEMBL2382332
	CHEMBL3681403
	CHEMBL120826
	CHEMBL60029
	CHEMBL60582
	CHEMBL551985
	CHEMBL2282814
	CHEMBL3681411
	CHEMBL23021
	CHEMBL170369
	CHEMBL28223
	CHEMBL3326818
	CHEMBL116183
	CHEMBL170760
	CHEMBL418214
	CHEMBL264548
	CHEMBL20812
	CHEMBL485959
	CHEMBL1738740
	CHEMBL149101
	CHEMBL336628
	CHEMBL115427
	CHEMBL55928
	CHEMBL105283
	CHEMBL283062
	CHEMBL575009
	CHEMBL4167391
	CHEMBL334021
	CHEMBL151109
	CHEMBL23963
	CHEMBL13820
	CHEMBL3115730
	CHEMBL267499
	CHEMBL1160188
	CHEMBL135605
	CHEMBL3681410
	CHEMBL137942
	CHEMBL65711
	CHEMBL122998
	CHEMBL293013
	CHEMBL141698
	CHEMBL340269
	CHEMBL4227367
	CHEMBL121683
	CHEMBL325717
	CHEMBL189369
	CHEMBL538143
	CHEMBL114354
	CHEMBL342086
	CHEMBL3644520
	CHEMBL3990582
	CHEMBL343140
	CHEMBL279455
	CHEMBL135935
	CHEMBL174559
	CHEMBL3245589
	CHEMBL58908
	CHEMBL309743
	CHEMBL55167
	CHEMBL575626
	CHEMBL309160
	CHEMBL2282812
	CHEMBL6970
	CHEMBL312348
	CHEMBL3228462
	CHEMBL574335
	CHEMBL170846
	CHEMBL19406
	CHEMBL6741
	CHEMBL3115739
	CHEMBL1230421
	CHEMBL305177
	CHEMBL268584
	CHEMBL1818111
	CHEMBL3681401
	CHEMBL79182
	CHEMBL33696
	CHEMBL116816
	CHEMBL2376069
	CHEMBL3827532
	CHEMBL418741
	CHEMBL331292
	CHEMBL20874
	CHEMBL2335423
	CHEMBL6979
	CHEMBL3681409
	CHEMBL420393
	CHEMBL477790
	CHEMBL2382327
	CHEMBL252132
	CHEMBL7470
	CHEMBL285474
	CHEMBL174309
	CHEMBL283518
	CHEMBL7004
	CHEMBL14201
	CHEMBL53420
	CHEMBL4116722
	CHEMBL3244847
	CHEMBL20129
	CHEMBL485961
	CHEMBL32220
	CHEMBL175577
	CHEMBL154152
	CHEMBL3273851
	CHEMBL121868
	CHEMBL52698
	CHEMBL1852104
	CHEMBL33357
	CHEMBL33045
	CHEMBL414610
	CHEMBL174107
	CHEMBL333976
	CHEMBL52930
	CHEMBL31946
	CHEMBL114833
	CHEMBL284943
	CHEMBL576976
	CHEMBL368645
	CHEMBL423123
	CHEMBL69713
	CHEMBL300371
	CHEMBL149301
	CHEMBL287553
	CHEMBL3686068
	CHEMBL4067744
	CHEMBL35427
	CHEMBL274031
	CHEMBL175017
	CHEMBL123276
	CHEMBL55872
	CHEMBL3644521
	CHEMBL3127918
	CHEMBL300385
	CHEMBL353621
	CHEMBL1824774
	CHEMBL54538
	CHEMBL2261696
	CHEMBL288647
	CHEMBL119640
	CHEMBL573407
	CHEMBL575410
	CHEMBL3681405
	CHEMBL7779
	CHEMBL122628
	CHEMBL175752
	CHEMBL119403
	CHEMBL39175
	CHEMBL574789
	CHEMBL3115742
	CHEMBL435938
	CHEMBL192835
	CHEMBL113816
	CHEMBL3681402
	CHEMBL33014
	CHEMBL430821
	CHEMBL8070
	CHEMBL349572
	CHEMBL291540
	CHEMBL59283
	CHEMBL31351
	CHEMBL1093243
	CHEMBL1673303
	CHEMBL34627
	CHEMBL119583
	CHEMBL2051990
	CHEMBL2382336
	CHEMBL3944367
	CHEMBL2335421
	CHEMBL57682
	CHEMBL293299
	CHEMBL35437
	CHEMBL34043
	CHEMBL116993
	CHEMBL118649
	CHEMBL457726
	CHEMBL19772
	CHEMBL58550
	CHEMBL23454
	CHEMBL3973809
	CHEMBL1852047
	CHEMBL430872
	CHEMBL23466
	CHEMBL1652303
	CHEMBL104770
	CHEMBL57900
	CHEMBL3990715
	CHEMBL6962
	CHEMBL604879
	CHEMBL190199
	CHEMBL33739
	CHEMBL58038
	CHEMBL414206
	CHEMBL81552
	CHEMBL149099
	CHEMBL190807
	CHEMBL3681412
	CHEMBL4207929
	CHEMBL140448
	CHEMBL134110
	CHEMBL4116453
	CHEMBL3244854
	CHEMBL3681404
	CHEMBL278515
	CHEMBL20975
	CHEMBL291721
	CHEMBL137641
	CHEMBL134561
	CHEMBL23211
	CHEMBL119101
	CHEMBL269235
	CHEMBL34293
	CHEMBL33389
	CHEMBL54733
	CHEMBL58079
	CHEMBL54913
	CHEMBL573076
	CHEMBL333022
	CHEMBL1852286
	CHEMBL564004
	CHEMBL3273848
	CHEMBL280378
	CHEMBL422316
	CHEMBL19023
	CHEMBL337603
	CHEMBL268355
	CHEMBL2382329
	CHEMBL170144
	CHEMBL59416
	CHEMBL2382316
	CHEMBL116828
	CHEMBL61357
	CHEMBL54523
	CHEMBL594320
	CHEMBL2335418
	CHEMBL328499
	CHEMBL493717
	CHEMBL44684
	CHEMBL556091
	CHEMBL13908
	CHEMBL116376
	CHEMBL148591
	CHEMBL550842
	CHEMBL7435
	CHEMBL4117997
	CHEMBL418492
	CHEMBL2414370
	CHEMBL266611
	CHEMBL139485
	CHEMBL108006
	CHEMBL574553
	CHEMBL121433
	CHEMBL4170787
	CHEMBL174414
	CHEMBL59369
	CHEMBL140597
	CHEMBL19633
	CHEMBL1852046
	CHEMBL3681397
	CHEMBL461523
	CHEMBL584385
	CHEMBL4227213
	CHEMBL57624
	CHEMBL223569
	CHEMBL2382314
	CHEMBL18898
	CHEMBL310807
	CHEMBL84273
	CHEMBL3786413
	CHEMBL69016
	CHEMBL7049
	CHEMBL59952
	CHEMBL1165388
	CHEMBL120807
	CHEMBL157857
	CHEMBL2163557
	CHEMBL268088
	CHEMBL156551
	CHEMBL325533
	CHEMBL347974
	CHEMBL3929338
	CHEMBL3965080
	CHEMBL78104
	CHEMBL158970
	CHEMBL3128014
	CHEMBL23288
	CHEMBL103971
	CHEMBL116200
	CHEMBL281618
	CHEMBL291931
	CHEMBL311930
	CHEMBL309792
	CHEMBL21258
	CHEMBL2376081
	CHEMBL177408
	CHEMBL23384
	CHEMBL1235617
	CHEMBL35921
	CHEMBL118414
	CHEMBL303654
	CHEMBL583184
	CHEMBL288350
	CHEMBL299045
	CHEMBL359144
	CHEMBL2364573
	CHEMBL42819
	CHEMBL426950
	CHEMBL190026
	CHEMBL303075
	CHEMBL573075
	CHEMBL573406
	CHEMBL141576
	CHEMBL1236788
	CHEMBL358003
	CHEMBL574564
	CHEMBL3681408
	CHEMBL118561
	CHEMBL53693
	CHEMBL106628
	CHEMBL596741
	CHEMBL3245580
	CHEMBL413110
	CHEMBL431740
	CHEMBL119421
	CHEMBL1852457
	CHEMBL417746
	CHEMBL4076589
	CHEMBL3926487
	CHEMBL8210
	CHEMBL2335416
	CHEMBL151947
	CHEMBL81493
	CHEMBL3936767
	CHEMBL38053
	CHEMBL332292
	CHEMBL332481
	CHEMBL35936
	CHEMBL30594
	CHEMBL4081077
	CHEMBL46656
	CHEMBL21032
	CHEMBL2051991
	CHEMBL307486
	CHEMBL1818107
	CHEMBL20861
	CHEMBL78578
	CHEMBL30937
	CHEMBL2153711
	CHEMBL417461
	CHEMBL341703
	CHEMBL332518
	CHEMBL1852456
	CHEMBL3747216
	CHEMBL7035
	CHEMBL20628
	CHEMBL301628
	CHEMBL56101
	CHEMBL190650
	CHEMBL3115740
	CHEMBL3245817
	CHEMBL19672
	CHEMBL172495
	CHEMBL3127909
	CHEMBL414017
	CHEMBL357629
	CHEMBL88555
	CHEMBL326377
	CHEMBL369258
	CHEMBL312232
	CHEMBL87013
	CHEMBL3128016
	CHEMBL268914
	CHEMBL3990558
	CHEMBL172805
	CHEMBL325333
	CHEMBL268414
	CHEMBL266638
	CHEMBL287241
	CHEMBL23746
	CHEMBL424738
	CHEMBL3681414
	CHEMBL32190
	CHEMBL2382335
	CHEMBL356340
	CHEMBL595497
	CHEMBL6975
	CHEMBL119
	CHEMBL4116030
	CHEMBL3828581
	CHEMBL338742
	CHEMBL346666
	CHEMBL151611
	CHEMBL574329
	CHEMBL6812
	CHEMBL290806
	CHEMBL83883
	CHEMBL151958
	CHEMBL347061
	CHEMBL120034
	CHEMBL115788
	CHEMBL23220
	CHEMBL52433
	CHEMBL288142
	CHEMBL56602
	CHEMBL3127919
	CHEMBL3990815
	CHEMBL476745
	CHEMBL176332
	CHEMBL2178604
	CHEMBL477150
	CHEMBL4301308
	CHEMBL2335417
	CHEMBL37334
	CHEMBL457905
	CHEMBL121644
	CHEMBL443763
	CHEMBL283515
	CHEMBL4227384
	CHEMBL3932469
	CHEMBL574559
	CHEMBL427605
	CHEMBL3244859
	CHEMBL1093244
	CHEMBL301629
	CHEMBL177819
	CHEMBL284839
	CHEMBL189012
	CHEMBL147870
	CHEMBL423200
	CHEMBL118229
	CHEMBL138870
	CHEMBL147256
	CHEMBL3919828
	CHEMBL148877
	CHEMBL56005
	CHEMBL121947
	CHEMBL116570
	CHEMBL3127912
	CHEMBL565179
	CHEMBL388879
	CHEMBL300603
	CHEMBL564937
	CHEMBL137448
	CHEMBL3959539
	CHEMBL7586
	CHEMBL420755
	CHEMBL55191
	CHEMBL3326812
	CHEMBL333024
	CHEMBL75944
	CHEMBL147828
	CHEMBL449706
	CHEMBL56668
	CHEMBL31891
	CHEMBL172808
	CHEMBL173175
	CHEMBL123043
	CHEMBL89641
	CHEMBL118367
	CHEMBL104555
	CHEMBL3828768
	CHEMBL310397
	CHEMBL35222
	CHEMBL2382317
	CHEMBL1852289
	CHEMBL122468
	CHEMBL572717
	CHEMBL151543
	CHEMBL3234323
	CHEMBL3527096
	CHEMBL575185
	CHEMBL177125
	CHEMBL18155
	CHEMBL334307
	CHEMBL267692
	CHEMBL3234324
	CHEMBL147886
	CHEMBL3121472
	CHEMBL61857
	CHEMBL157904
	CHEMBL349149
	CHEMBL119762
	CHEMBL7134
	CHEMBL57034
	CHEMBL171937
	CHEMBL575394
	CHEMBL189952
	CHEMBL33750
	CHEMBL139188
	CHEMBL574741
	CHEMBL1812993
	CHEMBL526243
	CHEMBL445359
	CHEMBL3273855
	CHEMBL1818113
	CHEMBL123122
	CHEMBL92583
	CHEMBL32063
	CHEMBL33677
	CHEMBL326245
	CHEMBL2153704
	CHEMBL522363
	CHEMBL284282
	CHEMBL3686069
	CHEMBL54399
	CHEMBL121669
	CHEMBL116614
	CHEMBL45735
	CHEMBL282022
	CHEMBL60647
	CHEMBL119777
	CHEMBL162476
	CHEMBL3244856
	CHEMBL3326820
	CHEMBL325482
	CHEMBL3244832
	CHEMBL3234322
	CHEMBL147124
	CHEMBL39851
	CHEMBL21254
	CHEMBL23227
	CHEMBL417833
	CHEMBL151451
	CHEMBL124631
	CHEMBL119230
	CHEMBL116955
	CHEMBL180476
	CHEMBL80070
	CHEMBL38332
	CHEMBL424135
	CHEMBL492896
	CHEMBL172558
	CHEMBL53974
	CHEMBL279509
	CHEMBL3128024
	CHEMBL300370
	CHEMBL32266
	CHEMBL1270734
	CHEMBL267616
	CHEMBL283740
	CHEMBL166915
	CHEMBL30475
	CHEMBL7542
	CHEMBL191071
	CHEMBL158478
	CHEMBL3128022
	CHEMBL116815
	CHEMBL280864
	CHEMBL1160192
	CHEMBL418347
	CHEMBL333695
	CHEMBL78022
	CHEMBL7191
	CHEMBL81995
	CHEMBL575632
	CHEMBL53516
	CHEMBL35807
	CHEMBL31924
	CHEMBL2153705
	CHEMBL124304
	CHEMBL3928739
	CHEMBL2375366
	CHEMBL7263
	CHEMBL27149
	CHEMBL301089
	CHEMBL4090780
	CHEMBL142741
	CHEMBL292634
	CHEMBL56325
	CHEMBL464504
	CHEMBL170654
	CHEMBL278345
	CHEMBL56757
	CHEMBL1090896
	CHEMBL53903
	CHEMBL55049
	CHEMBL116637
	CHEMBL423434
	CHEMBL1160189
	CHEMBL135811
	CHEMBL174091
	CHEMBL1818115
	CHEMBL353764
	CHEMBL177796
	CHEMBL264245
	CHEMBL4062835
	CHEMBL42301
	CHEMBL296190
	CHEMBL1673173
	CHEMBL19113
	CHEMBL80746
	CHEMBL53165
	CHEMBL18925
	CHEMBL320811
	CHEMBL347439
	CHEMBL80066
	CHEMBL47316
	CHEMBL59530
	CHEMBL1852675
	CHEMBL281803
	CHEMBL179102
	CHEMBL425893
	CHEMBL277391
	CHEMBL3127911
	CHEMBL333696
	CHEMBL1652304
	CHEMBL269704
	CHEMBL369057
	CHEMBL3244846
	CHEMBL594339
	CHEMBL151367
	CHEMBL595757
	CHEMBL46294
	CHEMBL120572
	CHEMBL6948
	CHEMBL350730
	CHEMBL282754
	CHEMBL38561
	CHEMBL4079804
	CHEMBL22623
	CHEMBL606039
	CHEMBL103086
	CHEMBL277217
	CHEMBL300545
	CHEMBL325907
	CHEMBL7070
	CHEMBL171790
	CHEMBL325434
	CHEMBL57807
	CHEMBL3128020
	CHEMBL56318
	CHEMBL11133
	CHEMBL20393
	CHEMBL282044
	CHEMBL187570
	CHEMBL33921
	CHEMBL573117
	CHEMBL118316
	CHEMBL1852290
	CHEMBL4064322
	CHEMBL165955
	CHEMBL6671
	CHEMBL176987
	CHEMBL1232702
	CHEMBL1617293
	CHEMBL57829
	CHEMBL23492
	CHEMBL574949
	CHEMBL275229
	CHEMBL219889
	CHEMBL151673
	CHEMBL318228
	CHEMBL3644523
	CHEMBL155023
	CHEMBL6949
	CHEMBL52836
	CHEMBL457725
	CHEMBL286618
	CHEMBL57787
	CHEMBL593154
	CHEMBL4227124
	CHEMBL120994
	CHEMBL298819
	CHEMBL434004
	CHEMBL171639
	CHEMBL119161
	CHEMBL179319
	CHEMBL1818116
	CHEMBL277176
	CHEMBL292621
	CHEMBL123984
	CHEMBL575627
	CHEMBL117602
	CHEMBL2382333
	CHEMBL3128019
	CHEMBL4117265
	CHEMBL174033
	CHEMBL9973
	CHEMBL32708
	CHEMBL293263
	CHEMBL61305
	CHEMBL3244860
	CHEMBL441298
	CHEMBL3942503
	CHEMBL264373
	CHEMBL23844
	CHEMBL328897
	CHEMBL27821
	CHEMBL3244848
	CHEMBL2382330
	CHEMBL2051989
	CHEMBL575217
	CHEMBL60827
	CHEMBL115787
	CHEMBL2261433
	CHEMBL283262
	CHEMBL33205
	CHEMBL4116921
	CHEMBL4227112
	CHEMBL443
	CHEMBL597961
	CHEMBL4225535
	CHEMBL3828771
	CHEMBL477151
	CHEMBL115804
	CHEMBL279680
	CHEMBL30938
	CHEMBL32067
	CHEMBL97567
	CHEMBL24344
	CHEMBL412892
	CHEMBL3115734
	CHEMBL25817
	CHEMBL3115741
	CHEMBL310759
	CHEMBL285890
	CHEMBL119948
	CHEMBL1160541
	CHEMBL283916
	CHEMBL1818120
	CHEMBL280884
	CHEMBL59946
	CHEMBL358297
	CHEMBL117390
	CHEMBL23532
	CHEMBL1852238
	CHEMBL355093
	CHEMBL170172
	CHEMBL352960
	CHEMBL1818110
	CHEMBL23250
	CHEMBL412659
	CHEMBL4084009
	CHEMBL135581
	CHEMBL11187
	CHEMBL560912
	CHEMBL416261
	CHEMBL287544
	CHEMBL60636
	CHEMBL56282
	CHEMBL347759
	CHEMBL367802
	CHEMBL34823
	CHEMBL173617
	CHEMBL20227
	CHEMBL123061
	CHEMBL287481
	CHEMBL3746824
	CHEMBL576960
	CHEMBL20368
	CHEMBL160505
	CHEMBL146438
	CHEMBL188540
	CHEMBL102967
	CHEMBL308758
	CHEMBL3326843
	CHEMBL2163555
	CHEMBL118761
	CHEMBL421973
	CHEMBL298538
	CHEMBL3115736
	CHEMBL1946659
	CHEMBL114839
	CHEMBL52777
	CHEMBL32635
	CHEMBL3244850
	CHEMBL3746172
	CHEMBL7063
	CHEMBL3234321
	CHEMBL1092682
	CHEMBL267207
	CHEMBL2382326
	CHEMBL308279
	CHEMBL334695
	CHEMBL4068075
	CHEMBL3234115
	CHEMBL418165
	CHEMBL376180
	CHEMBL2282810
	CHEMBL3234319
	CHEMBL318721
	CHEMBL3976463
	CHEMBL37696
	CHEMBL3686067
	CHEMBL30370
	CHEMBL332543
	CHEMBL356279
	CHEMBL20466
	CHEMBL330799
	CHEMBL366869
	CHEMBL97313
	CHEMBL52688
	CHEMBL356490
	CHEMBL121319
	CHEMBL174954
	CHEMBL80065
	CHEMBL436184
	CHEMBL23416
	CHEMBL344876
	CHEMBL301769
	CHEMBL29143
	CHEMBL25923
	CHEMBL171839
	CHEMBL189953
	CHEMBL3326816
	CHEMBL178888
	CHEMBL311439
	CHEMBL312556
	CHEMBL2382328
	CHEMBL81820
	CHEMBL358195
	CHEMBL23338
	CHEMBL421896
	CHEMBL60913
	CHEMBL369211
	CHEMBL147469
	CHEMBL169376
	CHEMBL370239
	CHEMBL441418
	CHEMBL7176
	CHEMBL1818124
	CHEMBL1160181
	CHEMBL285209
	CHEMBL117584
	CHEMBL145528
	CHEMBL367220
	CHEMBL368065
	CHEMBL520358
	CHEMBL1852205
	CHEMBL3990959
	CHEMBL1818128
	CHEMBL1738741
	CHEMBL1852291
	CHEMBL355793
	CHEMBL3273849
	CHEMBL4061824
	CHEMBL2153709
	CHEMBL3326823
	CHEMBL292839
	CHEMBL57458
	CHEMBL584391
	CHEMBL279705
	CHEMBL294678
	CHEMBL176848
	CHEMBL244883
	CHEMBL603849
	CHEMBL138252
	CHEMBL3234318
	CHEMBL35080
	CHEMBL492836
	CHEMBL10591
	CHEMBL19771
	CHEMBL24374
	CHEMBL119080
	CHEMBL168069
	CHEMBL1622

## Sheet: AroA
List of possible inhibitors for the predicted targets of Bartonella bacilliformis
Seed II (PDB Domain)	Seed IV (ChEMBL Domain)
GG9	CHEMBL334500
GPJ	CHEMBL1206855
SKM	CHEMBL4128170
S3P	CHEMBL1757
FFQ	CHEMBL1205418
UD1	CHEMBL98868
0V5	CHEMBL1205426
EPU	CHEMBL317037
EPZ	CHEMBL95406
GG6	CHEMBL1205445
SC1	CHEMBL337302
UDA	CHEMBL1160691
UPG	CHEMBL1159978
HAI	CHEMBL95764
RC1	CHEMBL2335230
FLC	CHEMBL1206828
SPQ	CHEMBL203125
TET
GPF
PEP
SKP
EPS
UDC
MOE
UD2
UPN
TAV
2AN
TR9

## Sheet: TrmFO
List of possible inhibitors for the predicted targets of Bartonella bacilliformis
Seed II (PDB Domain)	Seed IV (ChEMBL Domain)
FAD
GSH
THG

## Sheet: UppP
List of possible inhibitors for the predicted targets of Bartonella bacilliformis
Seed II (PDB Domain)	Seed IV (ChEMBL Domain)
WO4	CHEMBL65842
46E	CHEMBL302504
MOO	CHEMBL66059
	CHEMBL69665
	CHEMBL69115

## Sheet: MurE
List of possible inhibitors for the predicted targets of Bartonella bacilliformis
Seed II (PDB Domain)	Seed IV (ChEMBL Domain)
UAG	CHEMBL327236
2LG	CHEMBL91242
UML	CHEMBL1757
EPU	CHEMBL91324
UD1	CHEMBL411672
2GN	CHEMBL271972
IGM	CHEMBL329389
1LG	CHEMBL272248
UMA	CHEMBL272818
MUB	CHEMBL92119
LKM	CHEMBL93913
API
N21
IK4
LK2
ACQ
ACP
PD8
LK3
LK4
LK1
VSV
MLI
N04
TLA
T26
T04
D17
51
FGA
TMF
UXP
UYD
