# Supplementary material for: From Genome to Drugs: New Approaches in Antimicrobial Discovery
Source: Front Pharmacol. 2021 Jun 9;12:647060. doi: 10.3389/fphar.2021.647060 (PMC8219968; doi:10.3389/fphar.2021.647060)
Supplement: Supplementary file 3 [file DataSheet1.xlsx]

## Sheet: D + E + H
List of drugable (D) and essential (E) proteins without close homologs in the human genome (H).
Gene	Predicted Binders
[ "AWH67_RS02870"]	Yes
[ "AWH67_RS01305" _ "gyrB"]	Yes
[ "AWH67_RS05465"]	Yes
[ "AWH67_RS04335" _ "nuoM"]	Yes
[ "AWH67_RS04355" _ "proS"]	Yes
[ "AWH67_RS05250" _ "rpoC"]	Yes
[ "AWH67_RS05375" _ "gltA"]	Yes
[ "AWH67_RS02170" _ "lon"]	Yes
[ "AWH67_RS04000" _ "murC"]	Yes
[ "AWH67_RS03000"]	Yes
[ "AWH67_RS05565" _ "fabH"]	Yes
[ "AWH67_RS01660" _ "fabA"]	Yes
[ "AWH67_RS03070" _ "nrdE"]	Yes
[ "AWH67_RS04665" _ "purB"]	Yes
[ "AWH67_RS02820" _ "ispH"]	Yes
[ "AWH67_RS03125" _ "guaA"]	Yes
[ "AWH67_RS04325" _ "nuoK"]	Yes
[ "AWH67_RS05850"]	Yes
[ "AWH67_RS05420"]	Yes
[ "AWH67_RS00205" _ "purE"]	Yes
[ "AWH67_RS00820" _ "ffh"]	Yes
[ "AWH67_RS01075" _ "ftsY"]	Yes
[ "AWH67_RS02790"]	Yes
[ "AWH67_RS00580" _ "ispG"]	Yes
[ "AWH67_RS01375" _ "bqtR" _ "batR" _ "bvrR"]	Yes
[ "AWH67_RS03250" _ "obg"]	Yes
[ "AWH67_RS03520" _ "engB"]	Yes
[ "AWH67_RS03665" _ "ctrA"]	Yes
[ "AWH67_RS06070" _ "rpsG"]	Yes
[ "AWH67_RS01095" _ "parA"]	Yes
[ "AWH67_RS02945" _ "glyQ"]	Yes
[ "AWH67_RS04510" _ "rpsD"]	Yes
[ "AWH67_RS00445" _ "ruvB"]	Yes
[ "AWH67_RS01390" _ "dnaJ"]	No
[ "AWH67_RS04190" _ "rplM"]	No
[ "AWH67_RS05240" _ "rplL"]	No
[ "AWH67_RS05295" _ "rpsB"]	No
[ "AWH67_RS05870" _ "rplQ"]	No
[ "AWH67_RS05920" _ "rplF"]	No
[ "AWH67_RS05925" _ "rpsH"]	No
[ "AWH67_RS05970" _ "rplV"]	No
[ "AWH67_RS05990" _ "rplD"]	No

## Sheet: D + E + H + M
List of drugable (D) and essential (E) proteins without close homologs in the human genome (H) and low impact on the microbiome (M).
Gene	Predicted Binders
[ "AWH67_RS02870"]	Yes
[ "AWH67_RS05465"]	Yes
[ "AWH67_RS04335" _ "nuoM"]	Yes
[ "AWH67_RS05375" _ "gltA"]	Yes
[ "AWH67_RS04000" _ "murC"]	Yes
[ "AWH67_RS05565" _ "fabH"]	Yes
[ "AWH67_RS01660" _ "fabA"]	Yes
[ "AWH67_RS03070" _ "nrdE"]	Yes
[ "AWH67_RS04665" _ "purB"]	Yes
[ "AWH67_RS02820" _ "ispH"]	Yes
[ "AWH67_RS04325" _ "nuoK"]	Yes
[ "AWH67_RS02790"]	Yes
[ "AWH67_RS00580" _ "ispG"]	Yes
[ "AWH67_RS01375" _ "bqtR" _ "batR" _ "bvrR"]	Yes
[ "AWH67_RS03520" _ "engB"]	Yes
[ "AWH67_RS03665" _ "ctrA"]	Yes
[ "AWH67_RS02945" _ "glyQ"]	Yes
[ "AWH67_RS05990" _ "rplD"]	No

## Sheet: D + E + H + M + CP
List of drugable (D) and essential (E) proteins without close homologs in the human genome (H) and low impact on the microbiome (M) and associated with chhoke-points (CP) reactions
Gene	Predicted Binders
[ "AWH67_RS02870"]	Yes
[ "AWH67_RS05465"]	Yes
[ "AWH67_RS04335" _ "nuoM"]	Yes
[ "AWH67_RS05375" _ "gltA"]	Yes
[ "AWH67_RS04000" _ "murC"]	Yes
[ "AWH67_RS05565" _ "fabH"]	Yes
[ "AWH67_RS01660" _ "fabA"]	Yes
[ "AWH67_RS04665" _ "purB"]	Yes
[ "AWH67_RS04325" _ "nuoK"]	Yes
[ "AWH67_RS02945" _ "glyQ"]	Yes

## Sheet: D + E + H + M + CP + CT
List of drugable (D) and essential (E) proteins without close homologs in the human genome (H) and low impact on the microbiome (M) and associated with choke-points (CP) and high centrality (CT) reactions
Gene	Predicted Binders
[ "AWH67_RS02870"]	Yes
[ "AWH67_RS05565" _ "fabH"]	Yes
[ "AWH67_RS01660" _ "fabA"]	Yes
[ "AWH67_RS04665" _ "purB"]	Yes
