# Supplementary material for: From Genome to Drugs: New Approaches in Antimicrobial Discovery
Source: Front Pharmacol. 2021 Jun 9;12:647060. doi: 10.3389/fphar.2021.647060 (PMC8219968; doi:10.3389/fphar.2021.647060)
Supplement: Supplementary file 4 [file DataSheet2.xlsx]

## Sheet: D + E + H
List of drugable (D) and essential (E) proteins without close homologs in the human genome (H).
Gene	Predicted Binders
[ "Rv0014c" _ "pknB"]	Yes
[ "Rv0410c" _ "pknG"]	Yes
[ "Rv0015c" _ "pknA"]	Yes
[ "Rv1484" _ "inhA"]	Yes
[ "Rv1483" _ "fabG1"]	Yes
[ "Rv1043c"]	Yes
[ "Rv0687"]	Yes
[ "Rv1714"]	Yes
[ "Rv3530c"]	Yes
[ "Rv3559c"]	Yes
[ "Rv2857c"]	Yes
[ "Rv1432"]	Yes
[ "Rv2763c" _ "dfrA"]	Yes
[ "Rv3545c" _ "cyp125"]	Yes
[ "Rv0136" _ "cyp138"]	Yes
[ "Rv2268c" _ "cyp128"]	Yes
[ "Rv3121" _ "cyp141"]	Yes
[ "Rv0462" _ "lpdC"]	Yes
[ "Rv2855" _ "mtr"]	Yes
[ "Rv3913" _ "trxB2"]	Yes
[ "Rv1854c" _ "ndh"]	Yes
[ "Rv3858c" _ "gltD"]	Yes
[ "Rv0005" _ "gyrB"]	Yes
[ "Rv3132c" _ "devS"]	Yes
[ "Rv0902c" _ "prrB"]	Yes
[ "Rv0982" _ "mprB"]	Yes
[ "Rv3764c" _ "tcrY"]	Yes
[ "Rv0449c"]	Yes
[ "Rv2677c" _ "hemY"]	Yes
[ "Rv3170" _ "aofH"]	Yes
[ "Rv1683"]	Yes
[ "Rv0385"]	Yes
[ "Rv3790" _ "dprE1"]	Yes
[ "Rv0091" _ "mtn"]	Yes
[ "Rv3003c" _ "ilvB1"]	Yes
[ "Rv2509"]	Yes
[ "Rv3502c" _ "fabG"]	Yes
[ "Rv3791" _ "dprE2"]	Yes
[ "Rv3230c"]	Yes
[ "Rv3398c" _ "idsA1"]	Yes
[ "Rv3571" _ "kshB"]	Yes
[ "Rv2379c" _ "mbtF"]	Yes
[ "Rv0149"]	Yes
[ "Rv0162c" _ "adhE1"]	Yes
[ "Rv2454c" _ "korB"]	Yes
[ "Rv0482" _ "murB"]	Yes
[ "Rv2251"]	Yes
[ "Rv0063"]	Yes
[ "Rv3719"]	Yes
[ "Rv1328" _ "glgP"]	Yes
[ "Rv0642c" _ "mmaA4"]	Yes
[ "Rv0470c" _ "pcaA"]	Yes
[ "Rv3720"]	Yes
[ "Rv0575c"]	Yes
[ "Rv2109c" _ "prcA"]	Yes
[ "Rv2110c" _ "prcB"]	Yes
[ "Rv0133"]	Yes
[ "Rv0050" _ "ponA1"]	Yes
[ "Rv2163c" _ "pbpB"]	Yes
[ "Rv1018c" _ "glmU"]	Yes
[ "Rv0016c" _ "pbpA"]	Yes
[ "Rv0139"]	Yes
[ "Rv1512" _ "epiA"]	Yes
[ "Rv2260"]	Yes
[ "Rv2581c"]	Yes
[ "Rv0415" _ "thiO"]	Yes
[ "Rv3302c" _ "glpD2"]	Yes
[ "Rv3565" _ "aspB"]	Yes
[ "Rv0075"]	Yes
[ "Rv0337c" _ "aspC"]	Yes
[ "Rv1178"]	Yes
[ "Rv1569" _ "bioF1"]	Yes
[ "Rv1600" _ "hisC1"]	Yes
[ "Rv2231c" _ "cobC"]	Yes
[ "Rv1326c" _ "glgB"]	Yes
[ "Rv1564c" _ "treX"]	Yes
[ "Rv0126" _ "treS"]	Yes
[ "Rv1327c" _ "glgE"]	Yes
[ "Rv0399c" _ "lpqK"]	Yes
[ "Rv0907"]	Yes
[ "Rv1730c"]	Yes
[ "Rv0077c"]	Yes
[ "Rv0134" _ "ephF"]	Yes
[ "Rv2224c" _ "caeA"]	Yes
[ "Rv3177"]	Yes
[ "Rv3341" _ "metA"]	Yes
[ "Rv3410c" _ "guaB3"]	Yes
[ "Rv1663" _ "pks17"]	Yes
[ "Rv0131c" _ "fadE1"]	Yes
[ "Rv3139" _ "fadE24"]	Yes
[ "Rv0187"]	Yes
[ "Rv3624c" _ "hpt"]	Yes
[ "Rv3140" _ "fadE23"]	Yes
[ "Rv1568" _ "bioA"]	Yes
[ "Rv3544c" _ "fadE28"]	Yes
[ "Rv3563" _ "fadE32"]	Yes
[ "Rv3564" _ "fadE33"]	Yes
[ "Rv1013" _ "pks16"]	Yes
[ "Rv0099" _ "fadD10"]	Yes
[ "Rv0119" _ "fadD7"]	Yes
[ "Rv0542c" _ "menE"]	Yes
[ "Rv1193" _ "fadD36"]	Yes
[ "Rv0035" _ "fadD34"]	Yes
[ "Rv0404" _ "fadD30"]	Yes
[ "Rv1185c" _ "fadD21"]	Yes
[ "Rv1345" _ "mbtM"]	Yes
[ "Rv0033" _ "acpA"]	Yes
[ "Rv2244" _ "acpM"]	Yes
[ "Rv2193" _ "ctaE"]	Yes
[ "Rv2202c" _ "adoK"]	Yes
[ "Rv0697"]	Yes
[ "Rv3377c"]	Yes
[ "Rv1300" _ "hemK"]	Yes
[ "Rv0524" _ "hemL"]	Yes
[ "Rv1655" _ "argD"]	Yes
[ "Rv0248c" _ "sdhA"]	Yes
[ "Rv1595" _ "nadB"]	Yes
[ "Rv1817"]	Yes
[ "Rv3537" _ "kstD"]	Yes
[ "Rv1612" _ "trpB"]	Yes
[ "Rv2996c" _ "serA1"]	Yes
[ "Rv1505c"]	Yes
[ "Rv2335" _ "cysE"]	Yes
[ "Rv3034c"]	Yes
[ "Rv2870c" _ "dxr"]	Yes
[ "Rv2192c" _ "trpD"]	Yes
[ "Rv2906c" _ "trmD"]	Yes
[ "Rv2535c" _ "pepQ"]	Yes
[ "Rv0667" _ "rpoB"]	Yes
[ "Rv3247c" _ "tmk"]	Yes
[ "Rv1295" _ "thrC"]	Yes
[ "Rv1559" _ "ilvA"]	Yes
[ "Rv1348" _ "irtA"]	Yes
[ "Rv2072c" _ "cobL"]	Yes
[ "Rv2847c" _ "cysG"]	Yes
[ "Rv1406" _ "fmt"]	Yes
[ "Rv0427c" _ "xthA"]	Yes
[ "Rv1272c"]	Yes
[ "Rv1621c" _ "cydD"]	Yes
[ "Rv3464" _ "rmlB"]	Yes
[ "Rv3634c" _ "galE1"]	Yes
[ "Rv0956" _ "purN"]	Yes
[ "Rv2496c" _ "bkdB"]	Yes
[ "Rv2682c" _ "dxs1"]	Yes
[ "Rv3602c" _ "panC"]	Yes
[ "Rv0083"]	Yes
[ "Rv3157" _ "nuoM"]	Yes
[ "Rv0429c" _ "def"]	Yes
[ "Rv0548c" _ "menB"]	Yes
[ "Rv3529c"]	Yes
[ "Rv0073"]	Yes
[ "Rv2564" _ "glnQ"]	Yes
[ "Rv0084" _ "hycD"]	Yes
[ "Rv1286" _ "cysNC"]	Yes
[ "Rv2537c" _ "aroD"]	Yes
[ "Rv3227" _ "aroA"]	Yes
[ "Rv0373c"]	Yes
[ "Rv2697c" _ "dut"]	Yes
[ "Rv0041" _ "leuS"]	Yes
[ "Rv0668" _ "rpoC"]	Yes
[ "Rv1315" _ "murA"]	Yes
[ "Rv3039c" _ "echA17"]	Yes
[ "Rv2400c" _ "subI"]	Yes
[ "Rv1509"]	Yes
[ "Rv2614c" _ "thrS"]	Yes
[ "Rv0553" _ "menC"]	Yes
[ "Rv1381" _ "pyrC"]	Yes
[ "Rv1850" _ "ureC"]	Yes
[ "Rv3332" _ "nagA"]	Yes
[ "Rv2357c" _ "glyS"]	Yes
[ "Rv3279c" _ "birA"]	Yes
[ "Rv3834c" _ "serS"]	Yes
[ "Rv0097"]	Yes
[ "Rv3197"]	Yes
[ "Rv1501"]	Yes
[ "Rv0384c" _ "clpB"]	Yes
[ "Rv1092c" _ "coaA"]	Yes
[ "Rv1438" _ "tpi"]	Yes
[ "Rv0896" _ "gltA2"]	Yes
[ "Rv1589" _ "bioB"]	Yes
[ "Rv1613" _ "trpA"]	Yes
[ "Rv2582" _ "ppiB"]	Yes
[ "Rv0006" _ "gyrA"]	Yes
[ "Rv0334" _ "rmlA"]	Yes
[ "Rv2833c" _ "ugpB"]	Yes
[ "Rv2245" _ "kasA"]	Yes
[ "Rv0554" _ "bpoC"]	Yes
[ "Rv1122" _ "gnd2"]	Yes
[ "Rv2241" _ "aceE"]	Yes
[ "Rv3109" _ "moaA1"]	Yes
[ "Rv3670" _ "ephE"]	Yes
[ "Rv3855" _ "ethR"]	Yes
[ "Rv3809c" _ "glf"]	Yes
[ "Rv1689" _ "tyrS"]	Yes
[ "Rv2246" _ "kasB"]	Yes
[ "Rv2382c" _ "mbtC"]	Yes
[ "Rv0088"]	Yes
[ "Rv0197"]	Yes
[ "Rv0282" _ "eccA3"]	Yes
[ "Rv1469" _ "ctpD"]	Yes
[ "Rv3270" _ "ctpC"]	Yes
[ "Rv3868" _ "eccA1"]	Yes
[ "Rv3907c" _ "pcnA"]	Yes
[ "Rv1284" _ "canA"]	Yes
[ "Rv0104"]	Yes
[ "Rv0973c" _ "accA2"]	Yes
[ "Rv1649" _ "pheS"]	Yes
[ "Rv3581c" _ "ispF"]	Yes
[ "Rv0062" _ "celA1"]	Yes
[ "Rv1384" _ "carB"]	Yes
[ "Rv0163"]	Yes
[ "Rv2361c" _ "uppS"]	Yes
[ "Rv2416c" _ "eis"]	Yes
[ "Rv0560c"]	Yes
[ "Rv1011" _ "ispE"]	Yes
[ "Rv2391" _ "sirA"]	Yes
[ "Rv2773c" _ "dapB"]	Yes
[ "Rv0670" _ "end"]	Yes
[ "Rv1086"]	Yes
[ "Rv1235" _ "lpqY"]	Yes
[ "Rv1409" _ "ribG"]	Yes
[ "Rv2041c"]	Yes
[ "Rv3598c" _ "lysS"]	Yes
[ "Rv1208" _ "gpgS"]	Yes
[ "Rv1296" _ "thrB"]	Yes
[ "Rv1391" _ "dfp"]	Yes
[ "Rv2210c" _ "ilvE"]	Yes
[ "Rv0312"]	Yes
[ "Rv1353c"]	Yes
[ "Rv2051c" _ "ppm1"]	Yes
[ "Rv2518c" _ "ldtB"]	Yes
[ "Rv3556c" _ "fadA6"]	Yes
[ "Rv3646c" _ "topA"]	Yes
[ "Rv0812" _ "pabC"]	Yes
[ "Rv2158c" _ "murE"]	Yes
[ "Rv0182c" _ "sigG"]	Yes
[ "Rv0291" _ "mycP3"]	Yes
[ "Rv1939"]	Yes
[ "Rv1652" _ "argC"]	Yes
[ "Rv2152c" _ "murC"]	Yes
[ "Rv2155c" _ "murD"]	Yes
[ "Rv2157c" _ "murF"]	Yes
[ "Rv3712"]	Yes
[ "Rv0034"]	Yes
[ "Rv2613c"]	Yes
[ "Rv3014c" _ "ligA"]	Yes
[ "Rv3535c" _ "hsaG"]	Yes
[ "Rv2448c" _ "valS"]	Yes
[ "Rv1238" _ "sugC"]	Yes
[ "Rv2038c"]	Yes
[ "Rv2832c" _ "ugpC"]	Yes
[ "Rv3709c" _ "ask"]	Yes
[ "Rv2439c" _ "proB"]	Yes
[ "Rv1059"]	Yes
[ "Rv1654" _ "argB"]	Yes
[ "Rv2552c" _ "aroE"]	Yes
[ "Rv2883c" _ "pyrH"]	Yes
[ "Rv3666c" _ "dppA"]	Yes
[ "Rv0121c"]	Yes
[ "Rv0663" _ "atsD"]	Yes
[ "Rv0957" _ "purH"]	Yes
[ "Rv1416" _ "ribH"]	Yes
[ "Rv2438c" _ "nadE"]	Yes
[ "Rv2466c"]	Yes
[ "Rv0986"]	Yes
[ "Rv1305" _ "atpE"]	Yes
[ "Rv1349" _ "irtB"]	Yes
[ "Rv1437" _ "pgk"]	Yes
[ "Rv1463" _ "sufC"]	Yes
[ "Rv1620c" _ "cydC"]	Yes
[ "Rv2397c" _ "cysA1"]	Yes
[ "Rv2477c" _ "ettA"]	Yes
[ "Rv2688c"]	Yes
[ "Rv2794c" _ "pptT"]	Yes
[ "Rv2936" _ "drrA"]	Yes
[ "Rv3102c" _ "ftsE"]	Yes
[ "Rv3663c" _ "dppD"]	Yes
[ "Rv3758c" _ "proV"]	Yes
[ "Rv3781" _ "rfbE"]	Yes
[ "Rv0129c" _ "fbpC"]	Yes
[ "Rv0525"]	Yes
[ "Rv1007c" _ "metS"]	Yes
[ "Rv3436c" _ "glmS"]	Yes
[ "Rv0505c" _ "serB1"]	Yes
[ "Rv1188"]	Yes
[ "Rv1500" _ "pimF"]	Yes
[ "Rv1514c"]	Yes
[ "Rv3042c" _ "serB2"]	Yes
[ "Rv3265c" _ "wbbL1"]	Yes
[ "Rv3631"]	Yes
[ "Rv3782" _ "glfT1"]	Yes
[ "Rv3402c"]	Yes
[ "Rv1715" _ "fadB3"]	Yes
[ "Rv2538c" _ "aroB"]	Yes
[ "Rv2539c" _ "aroK"]	Yes
[ "Rv3054c"]	Yes
[ "Rv3206c" _ "moeB1"]	Yes
[ "Rv3257c" _ "pmmA"]	Yes
[ "Rv3441c" _ "mrsA"]	Yes
[ "Rv3048c" _ "nrdF2"]	Yes
[ "Rv3051c" _ "nrdE"]	Yes
[ "Rv2178c" _ "aroG"]	Yes
[ "Rv3423c" _ "alr"]	Yes
[ "Rv0157" _ "pntB"]	Yes
[ "Rv2737c" _ "recA"]	Yes
[ "Rv3113"]	Yes
[ "Rv3400"]	Yes
[ "Rv0002" _ "dnaN"]	Yes
[ "Rv0116c" _ "ldtA"]	Yes
[ "Rv0411c" _ "glnH"]	Yes
[ "Rv2194" _ "qcrC"]	Yes
[ "Rv0192"]	Yes
[ "Rv0224c"]	Yes
[ "Rv1405c"]	Yes
[ "Rv2220" _ "glnA1"]	Yes
[ "Rv3030"]	Yes
[ "Rv3038c"]	Yes
[ "Rv3832c"]	Yes
[ "Rv0777" _ "purB"]	Yes
[ "Rv0884c" _ "serC"]	Yes
[ "Rv1464" _ "csd"]	Yes
[ "Rv1611" _ "trpC"]	Yes
[ "Rv2386c" _ "mbtI"]	Yes
[ "Rv3025c" _ "iscS"]	Yes
[ "Rv3778c"]	Yes
[ "Rv1485" _ "hemZ"]	Yes
[ "Rv1339"]	Yes
[ "Rv3114"]	Yes
[ "Rv3752c" _ "tadA"]	Yes
[ "Rv0037c"]	Yes
[ "Rv0191"]	Yes
[ "Rv0218"]	Yes
[ "Rv1110" _ "lytB2"]	Yes
[ "Rv1410c" _ "p55"]	Yes
[ "Rv2455c" _ "korA"]	Yes
[ "Rv2846c" _ "efpA"]	Yes
[ "Rv3053c" _ "nrdH"]	Yes
[ "Rv3526" _ "kshA"]	Yes
[ "Rv2195" _ "qcrA"]	Yes
[ "Rv3137" _ "hisN"]	Yes
[ "Rv3396c" _ "guaA"]	Yes
[ "Rv0225"]	Yes
[ "Rv0486" _ "mshA"]	Yes
[ "Rv0557" _ "mgtA"]	Yes
[ "Rv0951" _ "sucC"]	Yes
[ "Rv1596" _ "nadC"]	Yes
[ "Rv2131c" _ "cysQ"]	Yes
[ "Rv2188c" _ "pimB"]	Yes
[ "Rv0021c"]	Yes
[ "Rv0654"]	Yes
[ "Rv0913c"]	Yes
[ "Rv1076" _ "lipU"]	Yes
[ "Rv1594" _ "nadA"]	Yes
[ "Rv1894c"]	Yes
[ "Rv3035"]	Yes
[ "Rv3627c"]	Yes
[ "Rv0183"]	Yes
[ "Rv3044" _ "fecB"]	Yes
[ "Rv0046c" _ "ino1"]	Yes
[ "Rv1603" _ "hisA"]	Yes
[ "Rv2580c" _ "hisS"]	Yes
[ "Rv0422c" _ "thiD"]	Yes
[ "Rv0500" _ "proC"]	Yes
[ "Rv0788" _ "purQ"]	Yes
[ "Rv3465" _ "rmlC"]	Yes
[ "Rv3859c" _ "gltB"]	Yes
[ "Rv0052"]	Yes
[ "Rv1005c" _ "pabB"]	Yes
[ "Rv1609" _ "trpE"]	Yes
[ "Rv1931c"]	Yes
[ "Rv3588c" _ "canB"]	Yes
[ "Rv1182" _ "papA3"]	Yes
[ "Rv1202" _ "dapE"]	Yes
[ "Rv1605" _ "hisF"]	Yes
[ "Rv3579c"]	Yes
[ "Rv3804c" _ "fbpA"]	Yes
[ "Rv0044c"]	Yes
[ "Rv0132c" _ "fgd2"]	Yes
[ "Rv0198c" _ "zmp1"]	Yes
[ "Rv0414c" _ "thiE"]	Yes
[ "Rv0791c"]	Yes
[ "Rv1294" _ "thrA"]	Yes
[ "Rv2121c" _ "hisG"]	Yes
[ "Rv2573"]	Yes
[ "Rv2973c" _ "recG"]	Yes
[ "Rv3211" _ "rhlE"]	Yes
[ "Rv3649"]	Yes
[ "Rv0803" _ "purL"]	Yes
[ "Rv2977c" _ "thiL"]	Yes
[ "Rv3582c" _ "ispD"]	Yes
[ "Rv3607c" _ "folB"]	Yes
[ "Rv0811c"]	Yes
[ "Rv2156c" _ "murX"]	Yes
[ "Rv2211c" _ "gcvT"]	Yes
[ "Rv3833"]	Yes
[ "Rv0823c" _ "dus"]	Yes
[ "Rv1293" _ "lysA"]	Yes
[ "Rv1297" _ "rho"]	Yes
[ "Rv1302" _ "rfe"]	Yes
[ "Rv1404"]	Yes
[ "Rv2692" _ "ceoC"]	Yes
[ "Rv2786c" _ "ribF"]	Yes
[ "Rv2988c" _ "leuC"]	Yes
[ "Rv3029c" _ "fixA"]	Yes
[ "Rv3490" _ "otsA"]	Yes
[ "Rv0110"]	Yes
[ "Rv0780" _ "purC"]	Yes
[ "Rv1309" _ "atpG"]	Yes
[ "Rv2153c" _ "murG"]	Yes
[ "Rv2610c" _ "pimA"]	Yes
[ "Rv3275c" _ "purE"]	Yes
[ "Rv3570c" _ "hsaA"]	Yes
[ "Rv3574" _ "kstR"]	Yes
[ "Rv3754" _ "tyrA"]	Yes
[ "Rv0450c" _ "mmpL4"]	Yes
[ "Rv1183" _ "mmpL10"]	Yes
[ "Rv1215c"]	Yes
[ "Rv1304" _ "atpB"]	Yes
[ "Rv2338c" _ "moeW"]	Yes
[ "Rv2339" _ "mmpL9"]	Yes
[ "Rv2942" _ "mmpL7"]	Yes
[ "Rv2987c" _ "leuD"]	Yes
[ "Rv2992c" _ "gltS"]	Yes
[ "Rv3266c" _ "rmlD"]	Yes
[ "Rv0423c" _ "thiC"]	Yes
[ "Rv0552"]	Yes
[ "Rv1014c" _ "pth"]	Yes
[ "Rv1347c" _ "mbtK"]	Yes
[ "Rv1448c" _ "tal"]	Yes
[ "Rv2913c"]	Yes
[ "Rv2916c" _ "ffh"]	Yes
[ "Rv2921c" _ "ftsY"]	Yes
[ "Rv3052c" _ "nrdI"]	Yes
[ "Rv3557c" _ "kstR2"]	Yes
[ "Rv0158"]	Yes
[ "Rv1244" _ "lpqZ"]	Yes
[ "Rv1311" _ "atpC"]	Yes
[ "Rv1415" _ "ribA2"]	Yes
[ "Rv1524"]	Yes
[ "Rv2040c"]	Yes
[ "Rv2317" _ "uspB"]	Yes
[ "Rv2928" _ "tesA"]	Yes
[ "Rv2945c" _ "lppX"]	Yes
[ "Rv2968c"]	Yes
[ "Rv3628" _ "ppa"]	Yes
[ "Rv0066c" _ "icd2"]	Yes
[ "Rv0145"]	Yes
[ "Rv0146"]	Yes
[ "Rv0208c" _ "trmB"]	Yes
[ "Rv0790c"]	Yes
[ "Rv0893c"]	Yes
[ "Rv1538c" _ "ansA"]	Yes
[ "Rv2200c" _ "ctaC"]	Yes
[ "Rv3249c"]	Yes
[ "Rv3267"]	Yes
[ "Rv3484" _ "cpsA"]	Yes
[ "Rv0047c"]	Yes
[ "Rv0636" _ "hadB"]	Yes
[ "Rv1411c" _ "lprG"]	Yes
[ "Rv1712" _ "cmk"]	Yes
[ "Rv2011c"]	Yes
[ "Rv2343c" _ "dnaG"]	Yes
[ "Rv3208"]	Yes
[ "Rv3701c" _ "egtD"]	Yes
[ "Rv3722c"]	Yes
[ "Rv3802c" _ "culp6" _ "clp6"]	Yes
[ "Rv0135c"]	Yes
[ "Rv0144"]	Yes
[ "Rv0196"]	Yes
[ "Rv0767c"]	Yes
[ "Rv0792c"]	Yes
[ "Rv1129c" _ "prpR"]	Yes
[ "Rv1170" _ "mshB"]	Yes
[ "Rv1685c"]	Yes
[ "Rv2612c" _ "pgsA1"]	Yes
[ "Rv2702" _ "ppgK"]	Yes
[ "Rv2912c"]	Yes
[ "Rv3050c"]	Yes
[ "Rv3066"]	Yes
[ "Rv3601c" _ "panD"]	Yes
[ "Rv3673c"]	Yes
[ "Rv0003" _ "recF"]	Yes
[ "Rv0080"]	Yes
[ "Rv0526"]	Yes
[ "Rv0635" _ "hadA"]	Yes
[ "Rv1177" _ "fdxC"]	Yes
[ "Rv1285" _ "cysD"]	Yes
[ "Rv1547" _ "dnaE1"]	Yes
[ "Rv1626" _ "pdtaR"]	Yes
[ "Rv1696" _ "recN"]	Yes
[ "Rv2201" _ "asnB"]	Yes
[ "Rv2392" _ "cysH"]	Yes
[ "Rv2540c" _ "aroF"]	Yes
[ "Rv2676c"]	Yes
[ "Rv2678c" _ "hemE"]	Yes
[ "Rv2981c" _ "ddlA"]	Yes
[ "Rv0018c" _ "pstP"]	Yes
[ "Rv0113" _ "gmhA"]	Yes
[ "Rv0130" _ "htdZ"]	Yes
[ "Rv0181c"]	Yes
[ "Rv0584"]	Yes
[ "Rv0757" _ "phoP"]	Yes
[ "Rv0903c" _ "prrA"]	Yes
[ "Rv1027c" _ "kdpE"]	Yes
[ "Rv1065"]	Yes
[ "Rv1713" _ "engA"]	Yes
[ "Rv2006" _ "otsB1"]	Yes
[ "Rv2739c"]	Yes
[ "Rv2746c" _ "pgsA3"]	Yes
[ "Rv2783c" _ "gpsI"]	Yes
[ "Rv3246c" _ "mtrA"]	Yes
[ "Rv3276c" _ "purK"]	Yes
[ "Rv3538"]	Yes
[ "Rv3551"]	Yes
[ "Rv0098" _ "fcoT"]	Yes
[ "Rv1333"]	Yes
[ "Rv1830"]	Yes
[ "Rv2727c" _ "miaA"]	Yes
[ "Rv3006" _ "lppZ"]	Yes
[ "Rv0247c"]	Yes
[ "Rv0467" _ "icl1"]	Yes
[ "Rv0504c"]	Yes
[ "Rv0534c" _ "menA"]	Yes
[ "Rv0637" _ "hadC"]	Yes
[ "Rv0683" _ "rpsG"]	Yes
[ "Rv0732" _ "secY"]	Yes
[ "Rv1009" _ "rpfB"]	Yes
[ "Rv1099c" _ "glpX"]	Yes
[ "Rv1451" _ "ctaB"]	Yes
[ "Rv1636" _ "TB15.3"]	Yes
[ "Rv2319c"]	Yes
[ "Rv2623" _ "TB31.7"]	Yes
[ "Rv2720" _ "lexA"]	Yes
[ "Rv3178"]	Yes
[ "Rv3542c"]	Yes
[ "Rv3806c" _ "ubiA"]	Yes
[ "Rv0092" _ "ctpA"]	Yes
[ "Rv0103c" _ "ctpB"]	Yes
[ "Rv0284" _ "eccC3"]	Yes
[ "Rv0370c"]	Yes
[ "Rv0641" _ "rplA"]	Yes
[ "Rv0706" _ "rplV"]	Yes
[ "Rv1301"]	Yes
[ "Rv1402" _ "priA"]	Yes
[ "Rv1422"]	Yes
[ "Rv1650" _ "pheT"]	Yes
[ "Rv1653" _ "argJ"]	Yes
[ "Rv1708"]	Yes
[ "Rv1783" _ "eccC5"]	Yes
[ "Rv2277c"]	Yes
[ "Rv2907c" _ "rimM"]	Yes
[ "Rv3419c" _ "gcp"]	Yes
[ "Rv3519"]	Yes
[ "Rv3536c" _ "hsaE"]	Yes
[ "Rv3871" _ "eccCb1"]	Yes
[ "Rv3917c" _ "parB"]	Yes
[ "Rv3918c" _ "parA"]	Yes
[ "Rv0001" _ "dnaA"]	Yes
[ "Rv0024"]	Yes
[ "Rv0043c"]	Yes
[ "Rv0137c" _ "msrA"]	Yes
[ "Rv0156" _ "pntAb"]	Yes
[ "Rv0164" _ "TB18.5"]	Yes
[ "Rv0165c" _ "mce1R"]	Yes
[ "Rv0721" _ "rpsE"]	Yes
[ "Rv1229c" _ "mrp"]	Yes
[ "Rv1375"]	Yes
[ "Rv1383" _ "carA"]	Yes
[ "Rv1477" _ "ripA"]	Yes
[ "Rv1540"]	Yes
[ "Rv1630" _ "rpsA"]	Yes
[ "Rv2035"]	Yes
[ "Rv2275"]	Yes
[ "Rv2359" _ "zur"]	Yes
[ "Rv2690c"]	Yes
[ "Rv2745c" _ "clgR"]	Yes
[ "Rv2925c" _ "rnc"]	Yes
[ "Rv3002c" _ "ilvN"]	Yes
[ "Rv3031"]	Yes
[ "Rv3255c" _ "manA"]	Yes
[ "Rv3372" _ "otsB2"]	Yes
[ "Rv3422c" _ "tsaE"]	Yes
[ "Rv3458c" _ "rpsD"]	Yes
[ "Rv3472"]	Yes
[ "Rv3583c" _ "carD"]	Yes
[ "Rv3679"]	Yes
[ "Rv3838c" _ "pheA"]	Yes
[ "Rv3849" _ "espR"]	Yes
[ "Rv3860"]	Yes
[ "Rv3876" _ "espI"]	Yes
[ "Rv3923c" _ "rnpA"]	Yes
[ "Rv0013" _ "trpG"]	Yes
[ "Rv0040c" _ "mtc28"]	Yes
[ "Rv0195"]	Yes
[ "Rv0260c"]	Yes
[ "Rv0288" _ "esxH"]	Yes
[ "Rv0647c"]	Yes
[ "Rv0703" _ "rplW"]	Yes
[ "Rv0716" _ "rplE"]	Yes
[ "Rv0824c" _ "desA1"]	Yes
[ "Rv0938" _ "ligD"]	Yes
[ "Rv1015c" _ "rplY"]	Yes
[ "Rv1016c" _ "lpqT"]	Yes
[ "Rv1094" _ "desA2"]	Yes
[ "Rv1130" _ "prpD"]	Yes
[ "Rv1223" _ "htrA"]	Yes
[ "Rv1292" _ "argS"]	Yes
[ "Rv1298" _ "rpmE"]	Yes
[ "Rv1602" _ "hisH"]	Yes
[ "Rv1821" _ "secA2"]	Yes
[ "Rv1827" _ "garA"]	Yes
[ "Rv1828"]	Yes
[ "Rv1994c" _ "cmtR"]	Yes
[ "Rv2059"]	Yes
[ "Rv2093c" _ "tatC"]	Yes
[ "Rv2151c" _ "ftsQ"]	Yes
[ "Rv2179c"]	Yes
[ "Rv2225" _ "panB"]	Yes
[ "Rv2252" _ "dagK"]	Yes
[ "Rv2393" _ "che1"]	Yes
[ "Rv2534c" _ "efp"]	Yes
[ "Rv2642"]	Yes
[ "Rv2882c" _ "frr"]	Yes
[ "Rv2969c"]	Yes
[ "Rv3024c" _ "trmU"]	Yes
[ "Rv3112" _ "moaD1"]	Yes
[ "Rv3201c"]	Yes
[ "Rv3210c"]	Yes
[ "Rv3240c" _ "secA1"]	Yes
[ "Rv3282"]	Yes
[ "Rv3455c" _ "truA"]	Yes
[ "Rv3462c" _ "infA"]	Yes
[ "Rv3580c" _ "cysS1"]	Yes
[ "Rv3603c"]	Yes
[ "Rv0011c" _ "crgA"]	No
[ "Rv0012"]	No
[ "Rv0019c" _ "fhaB"]	No
[ "Rv0020c" _ "fhaA"]	No
[ "Rv0036c"]	No
[ "Rv0053" _ "rpsF"]	No
[ "Rv0065" _ "vapC1"]	No
[ "Rv0069c" _ "sdaA"]	No
[ "Rv0114" _ "gmhB"]	No
[ "Rv0127" _ "mak"]	No
[ "Rv0140"]	No
[ "Rv0142"]	No
[ "Rv0143c"]	No
[ "Rv0159c" _ "PE3"]	No
[ "Rv0189c" _ "ilvD"]	No
[ "Rv0205"]	No
[ "Rv0216"]	No
[ "Rv0283" _ "eccB3"]	No
[ "Rv0289" _ "espG3"]	No
[ "Rv0366c"]	No
[ "Rv0431"]	No
[ "Rv0566c"]	No
[ "Rv0639" _ "nusG"]	No
[ "Rv0640" _ "rplK"]	No
[ "Rv0652" _ "rplL"]	No
[ "Rv0674"]	No
[ "Rv0705" _ "rpsS"]	No
[ "Rv0710" _ "rpsQ"]	No
[ "Rv0718" _ "rpsH"]	No
[ "Rv0798c" _ "cfp29"]	No
[ "Rv0894"]	No
[ "Rv0921"]	No
[ "Rv0949" _ "uvrD1"]	No
[ "Rv0988"]	No
[ "Rv1021" _ "mazG"]	No
[ "Rv1057"]	No
[ "Rv1080c" _ "greA"]	No
[ "Rv1100"]	No
[ "Rv1169c" _ "lipX"]	No
[ "Rv1224" _ "tatB"]	No
[ "Rv1388" _ "mihF"]	No
[ "Rv1397c" _ "vapC10"]	No
[ "Rv1423" _ "whiA"]	No
[ "Rv1462"]	No
[ "Rv1465"]	No
[ "Rv1479" _ "moxR1"]	No
[ "Rv1481"]	No
[ "Rv1525" _ "wbbL2"]	No
[ "Rv1592c"]	No
[ "Rv1606" _ "hisI"]	No
[ "Rv1701" _ "xerD"]	No
[ "Rv1710" _ "scpB"]	No
[ "Rv1711"]	No
[ "Rv1738"]	No
[ "Rv1782" _ "eccB5"]	No
[ "Rv1930c"]	No
[ "Rv1960c" _ "parD1"]	No
[ "Rv1990c"]	No
[ "Rv1995"]	No
[ "Rv2097c" _ "pafA"]	No
[ "Rv2112c" _ "dop"]	No
[ "Rv2138" _ "lppL"]	No
[ "Rv2229c"]	No
[ "Rv2325c"]	No
[ "Rv2364c" _ "era"]	No
[ "Rv2373c" _ "dnaJ2"]	No
[ "Rv2374c" _ "hrcA"]	No
[ "Rv2412" _ "rpsT"]	No
[ "Rv2413c"]	No
[ "Rv2437"]	No
[ "Rv2491"]	No
[ "Rv2510c"]	No
[ "Rv2533c" _ "nusB"]	No
[ "Rv2553c"]	No
[ "Rv2554c"]	No
[ "Rv2556c"]	No
[ "Rv2567"]	No
[ "Rv2586c" _ "secF"]	No
[ "Rv2587c" _ "secD"]	No
[ "Rv2594c" _ "ruvC"]	No
[ "Rv2603c"]	No
[ "Rv2627c"]	No
[ "Rv2659c"]	No
[ "Rv2711" _ "ideR"]	No
[ "Rv2827c"]	No
[ "Rv2838c" _ "rbfA"]	No
[ "Rv2841c" _ "nusA"]	No
[ "Rv2886c"]	No
[ "Rv2889c" _ "tsf"]	No
[ "Rv2890c" _ "rpsB"]	No
[ "Rv2949c"]	No
[ "Rv2956"]	No
[ "Rv2979c"]	No
[ "Rv2984" _ "ppk1"]	No
[ "Rv2986c" _ "hupB"]	No
[ "Rv3009c" _ "gatB"]	No
[ "Rv3087"]	No
[ "Rv3124" _ "moaR1"]	No
[ "Rv3127"]	No
[ "Rv3130c" _ "tgs1"]	No
[ "Rv3131"]	No
[ "Rv3135" _ "PPE50"]	No
[ "Rv3198c" _ "uvrD2"]	No
[ "Rv3244c" _ "lpqB"]	No
[ "Rv3271c"]	No
[ "Rv3284"]	No
[ "Rv3334"]	No
[ "Rv3371"]	No
[ "Rv3403c"]	No
[ "Rv3418c" _ "groES"]	No
[ "Rv3523" _ "ltp3"]	No
[ "Rv3540c" _ "ltp2"]	No
[ "Rv3541c"]	No
[ "Rv3552"]	No
[ "Rv3644c"]	No
[ "Rv3660c"]	No
[ "Rv3671c"]	No
[ "Rv3683"]	No
[ "Rv3713" _ "cobQ2"]	No
[ "Rv3717"]	No
[ "Rv3755c"]	No
[ "Rv3808c" _ "glfT2"]	No
[ "Rv3828c"]	No
[ "Rv3839"]	No
[ "Rv3869" _ "eccB1"]	No
[ "Rv3902c"]	No
[ "Rv3921c" _ "yidC"]	No

## Sheet: D + E + H + M
List of drugable (D) and essential (E) proteins without close homologs in the human genome (H) and low impact on the microbiome (M).
Gene	Predicted Binders
[ "Rv0014c" _ "pknB"]	Yes
[ "Rv0410c" _ "pknG"]	Yes
[ "Rv0015c" _ "pknA"]	Yes
[ "Rv1484" _ "inhA"]	Yes
[ "Rv1483" _ "fabG1"]	Yes
[ "Rv1043c"]	Yes
[ "Rv0687"]	Yes
[ "Rv1714"]	Yes
[ "Rv3530c"]	Yes
[ "Rv3559c"]	Yes
[ "Rv2857c"]	Yes
[ "Rv1432"]	Yes
[ "Rv2763c" _ "dfrA"]	Yes
[ "Rv3545c" _ "cyp125"]	Yes
[ "Rv0136" _ "cyp138"]	Yes
[ "Rv2268c" _ "cyp128"]	Yes
[ "Rv3121" _ "cyp141"]	Yes
[ "Rv0462" _ "lpdC"]	Yes
[ "Rv2855" _ "mtr"]	Yes
[ "Rv1854c" _ "ndh"]	Yes
[ "Rv3132c" _ "devS"]	Yes
[ "Rv0902c" _ "prrB"]	Yes
[ "Rv0982" _ "mprB"]	Yes
[ "Rv3764c" _ "tcrY"]	Yes
[ "Rv0449c"]	Yes
[ "Rv2677c" _ "hemY"]	Yes
[ "Rv3170" _ "aofH"]	Yes
[ "Rv1683"]	Yes
[ "Rv0385"]	Yes
[ "Rv3790" _ "dprE1"]	Yes
[ "Rv0091" _ "mtn"]	Yes
[ "Rv2509"]	Yes
[ "Rv3502c" _ "fabG"]	Yes
[ "Rv3791" _ "dprE2"]	Yes
[ "Rv3230c"]	Yes
[ "Rv3398c" _ "idsA1"]	Yes
[ "Rv3571" _ "kshB"]	Yes
[ "Rv2379c" _ "mbtF"]	Yes
[ "Rv0149"]	Yes
[ "Rv0162c" _ "adhE1"]	Yes
[ "Rv2454c" _ "korB"]	Yes
[ "Rv0482" _ "murB"]	Yes
[ "Rv2251"]	Yes
[ "Rv0063"]	Yes
[ "Rv3719"]	Yes
[ "Rv1328" _ "glgP"]	Yes
[ "Rv0642c" _ "mmaA4"]	Yes
[ "Rv0470c" _ "pcaA"]	Yes
[ "Rv3720"]	Yes
[ "Rv0575c"]	Yes
[ "Rv2109c" _ "prcA"]	Yes
[ "Rv2110c" _ "prcB"]	Yes
[ "Rv0133"]	Yes
[ "Rv0050" _ "ponA1"]	Yes
[ "Rv2163c" _ "pbpB"]	Yes
[ "Rv0016c" _ "pbpA"]	Yes
[ "Rv0139"]	Yes
[ "Rv1512" _ "epiA"]	Yes
[ "Rv2260"]	Yes
[ "Rv2581c"]	Yes
[ "Rv0415" _ "thiO"]	Yes
[ "Rv3302c" _ "glpD2"]	Yes
[ "Rv3565" _ "aspB"]	Yes
[ "Rv0075"]	Yes
[ "Rv0337c" _ "aspC"]	Yes
[ "Rv1178"]	Yes
[ "Rv1569" _ "bioF1"]	Yes
[ "Rv1600" _ "hisC1"]	Yes
[ "Rv2231c" _ "cobC"]	Yes
[ "Rv1564c" _ "treX"]	Yes
[ "Rv0126" _ "treS"]	Yes
[ "Rv1327c" _ "glgE"]	Yes
[ "Rv0399c" _ "lpqK"]	Yes
[ "Rv0907"]	Yes
[ "Rv1730c"]	Yes
[ "Rv0077c"]	Yes
[ "Rv0134" _ "ephF"]	Yes
[ "Rv2224c" _ "caeA"]	Yes
[ "Rv3177"]	Yes
[ "Rv3341" _ "metA"]	Yes
[ "Rv3410c" _ "guaB3"]	Yes
[ "Rv1663" _ "pks17"]	Yes
[ "Rv0131c" _ "fadE1"]	Yes
[ "Rv3139" _ "fadE24"]	Yes
[ "Rv0187"]	Yes
[ "Rv3140" _ "fadE23"]	Yes
[ "Rv1568" _ "bioA"]	Yes
[ "Rv3544c" _ "fadE28"]	Yes
[ "Rv3563" _ "fadE32"]	Yes
[ "Rv3564" _ "fadE33"]	Yes
[ "Rv1013" _ "pks16"]	Yes
[ "Rv0099" _ "fadD10"]	Yes
[ "Rv0119" _ "fadD7"]	Yes
[ "Rv0542c" _ "menE"]	Yes
[ "Rv1193" _ "fadD36"]	Yes
[ "Rv0035" _ "fadD34"]	Yes
[ "Rv0404" _ "fadD30"]	Yes
[ "Rv1185c" _ "fadD21"]	Yes
[ "Rv1345" _ "mbtM"]	Yes
[ "Rv0033" _ "acpA"]	Yes
[ "Rv2244" _ "acpM"]	Yes
[ "Rv2193" _ "ctaE"]	Yes
[ "Rv2202c" _ "adoK"]	Yes
[ "Rv0697"]	Yes
[ "Rv3377c"]	Yes
[ "Rv1300" _ "hemK"]	Yes
[ "Rv1655" _ "argD"]	Yes
[ "Rv0248c" _ "sdhA"]	Yes
[ "Rv1595" _ "nadB"]	Yes
[ "Rv1817"]	Yes
[ "Rv3537" _ "kstD"]	Yes
[ "Rv2996c" _ "serA1"]	Yes
[ "Rv1505c"]	Yes
[ "Rv3034c"]	Yes
[ "Rv2192c" _ "trpD"]	Yes
[ "Rv2535c" _ "pepQ"]	Yes
[ "Rv3247c" _ "tmk"]	Yes
[ "Rv1295" _ "thrC"]	Yes
[ "Rv1559" _ "ilvA"]	Yes
[ "Rv1348" _ "irtA"]	Yes
[ "Rv2072c" _ "cobL"]	Yes
[ "Rv2847c" _ "cysG"]	Yes
[ "Rv1406" _ "fmt"]	Yes
[ "Rv0427c" _ "xthA"]	Yes
[ "Rv1621c" _ "cydD"]	Yes
[ "Rv3634c" _ "galE1"]	Yes
[ "Rv0956" _ "purN"]	Yes
[ "Rv2496c" _ "bkdB"]	Yes
[ "Rv2682c" _ "dxs1"]	Yes
[ "Rv0083"]	Yes
[ "Rv3157" _ "nuoM"]	Yes
[ "Rv0429c" _ "def"]	Yes
[ "Rv0548c" _ "menB"]	Yes
[ "Rv3529c"]	Yes
[ "Rv0084" _ "hycD"]	Yes
[ "Rv1286" _ "cysNC"]	Yes
[ "Rv3227" _ "aroA"]	Yes
[ "Rv0373c"]	Yes
[ "Rv0041" _ "leuS"]	Yes
[ "Rv3039c" _ "echA17"]	Yes
[ "Rv2400c" _ "subI"]	Yes
[ "Rv1509"]	Yes
[ "Rv0553" _ "menC"]	Yes
[ "Rv1381" _ "pyrC"]	Yes
[ "Rv1850" _ "ureC"]	Yes
[ "Rv3332" _ "nagA"]	Yes
[ "Rv3279c" _ "birA"]	Yes
[ "Rv3834c" _ "serS"]	Yes
[ "Rv0097"]	Yes
[ "Rv3197"]	Yes
[ "Rv1501"]	Yes
[ "Rv1092c" _ "coaA"]	Yes
[ "Rv0896" _ "gltA2"]	Yes
[ "Rv1589" _ "bioB"]	Yes
[ "Rv1613" _ "trpA"]	Yes
[ "Rv2582" _ "ppiB"]	Yes
[ "Rv2833c" _ "ugpB"]	Yes
[ "Rv2245" _ "kasA"]	Yes
[ "Rv0554" _ "bpoC"]	Yes
[ "Rv1122" _ "gnd2"]	Yes
[ "Rv2241" _ "aceE"]	Yes
[ "Rv3109" _ "moaA1"]	Yes
[ "Rv3670" _ "ephE"]	Yes
[ "Rv3855" _ "ethR"]	Yes
[ "Rv2246" _ "kasB"]	Yes
[ "Rv2382c" _ "mbtC"]	Yes
[ "Rv0088"]	Yes
[ "Rv0197"]	Yes
[ "Rv0282" _ "eccA3"]	Yes
[ "Rv1469" _ "ctpD"]	Yes
[ "Rv3270" _ "ctpC"]	Yes
[ "Rv3868" _ "eccA1"]	Yes
[ "Rv3907c" _ "pcnA"]	Yes
[ "Rv1284" _ "canA"]	Yes
[ "Rv0104"]	Yes
[ "Rv0062" _ "celA1"]	Yes
[ "Rv0163"]	Yes
[ "Rv2416c" _ "eis"]	Yes
[ "Rv0560c"]	Yes
[ "Rv1011" _ "ispE"]	Yes
[ "Rv2391" _ "sirA"]	Yes
[ "Rv2773c" _ "dapB"]	Yes
[ "Rv0670" _ "end"]	Yes
[ "Rv1086"]	Yes
[ "Rv1235" _ "lpqY"]	Yes
[ "Rv1409" _ "ribG"]	Yes
[ "Rv2041c"]	Yes
[ "Rv1208" _ "gpgS"]	Yes
[ "Rv1296" _ "thrB"]	Yes
[ "Rv0312"]	Yes
[ "Rv1353c"]	Yes
[ "Rv2051c" _ "ppm1"]	Yes
[ "Rv2518c" _ "ldtB"]	Yes
[ "Rv3556c" _ "fadA6"]	Yes
[ "Rv3646c" _ "topA"]	Yes
[ "Rv0812" _ "pabC"]	Yes
[ "Rv2158c" _ "murE"]	Yes
[ "Rv0182c" _ "sigG"]	Yes
[ "Rv0291" _ "mycP3"]	Yes
[ "Rv1939"]	Yes
[ "Rv1652" _ "argC"]	Yes
[ "Rv2152c" _ "murC"]	Yes
[ "Rv2155c" _ "murD"]	Yes
[ "Rv2157c" _ "murF"]	Yes
[ "Rv3712"]	Yes
[ "Rv0034"]	Yes
[ "Rv2613c"]	Yes
[ "Rv3535c" _ "hsaG"]	Yes
[ "Rv2439c" _ "proB"]	Yes
[ "Rv1059"]	Yes
[ "Rv1654" _ "argB"]	Yes
[ "Rv2552c" _ "aroE"]	Yes
[ "Rv3666c" _ "dppA"]	Yes
[ "Rv0121c"]	Yes
[ "Rv0663" _ "atsD"]	Yes
[ "Rv1416" _ "ribH"]	Yes
[ "Rv2466c"]	Yes
[ "Rv1305" _ "atpE"]	Yes
[ "Rv1349" _ "irtB"]	Yes
[ "Rv1620c" _ "cydC"]	Yes
[ "Rv2477c" _ "ettA"]	Yes
[ "Rv2688c"]	Yes
[ "Rv2794c" _ "pptT"]	Yes
[ "Rv2936" _ "drrA"]	Yes
[ "Rv3781" _ "rfbE"]	Yes
[ "Rv0129c" _ "fbpC"]	Yes
[ "Rv0525"]	Yes
[ "Rv0505c" _ "serB1"]	Yes
[ "Rv1188"]	Yes
[ "Rv1500" _ "pimF"]	Yes
[ "Rv1514c"]	Yes
[ "Rv3042c" _ "serB2"]	Yes
[ "Rv3265c" _ "wbbL1"]	Yes
[ "Rv3631"]	Yes
[ "Rv3782" _ "glfT1"]	Yes
[ "Rv3402c"]	Yes
[ "Rv1715" _ "fadB3"]	Yes
[ "Rv2538c" _ "aroB"]	Yes
[ "Rv2539c" _ "aroK"]	Yes
[ "Rv3054c"]	Yes
[ "Rv3206c" _ "moeB1"]	Yes
[ "Rv3257c" _ "pmmA"]	Yes
[ "Rv3048c" _ "nrdF2"]	Yes
[ "Rv3051c" _ "nrdE"]	Yes
[ "Rv2178c" _ "aroG"]	Yes
[ "Rv3423c" _ "alr"]	Yes
[ "Rv0157" _ "pntB"]	Yes
[ "Rv3113"]	Yes
[ "Rv3400"]	Yes
[ "Rv0002" _ "dnaN"]	Yes
[ "Rv0116c" _ "ldtA"]	Yes
[ "Rv0411c" _ "glnH"]	Yes
[ "Rv2194" _ "qcrC"]	Yes
[ "Rv0192"]	Yes
[ "Rv0224c"]	Yes
[ "Rv1405c"]	Yes
[ "Rv2220" _ "glnA1"]	Yes
[ "Rv3030"]	Yes
[ "Rv3038c"]	Yes
[ "Rv3832c"]	Yes
[ "Rv0777" _ "purB"]	Yes
[ "Rv0884c" _ "serC"]	Yes
[ "Rv1611" _ "trpC"]	Yes
[ "Rv2386c" _ "mbtI"]	Yes
[ "Rv3778c"]	Yes
[ "Rv1485" _ "hemZ"]	Yes
[ "Rv1339"]	Yes
[ "Rv3114"]	Yes
[ "Rv0037c"]	Yes
[ "Rv0191"]	Yes
[ "Rv0218"]	Yes
[ "Rv1110" _ "lytB2"]	Yes
[ "Rv1410c" _ "p55"]	Yes
[ "Rv2455c" _ "korA"]	Yes
[ "Rv2846c" _ "efpA"]	Yes
[ "Rv3053c" _ "nrdH"]	Yes
[ "Rv3526" _ "kshA"]	Yes
[ "Rv2195" _ "qcrA"]	Yes
[ "Rv3137" _ "hisN"]	Yes
[ "Rv0225"]	Yes
[ "Rv0486" _ "mshA"]	Yes
[ "Rv0557" _ "mgtA"]	Yes
[ "Rv0951" _ "sucC"]	Yes
[ "Rv1596" _ "nadC"]	Yes
[ "Rv2131c" _ "cysQ"]	Yes
[ "Rv2188c" _ "pimB"]	Yes
[ "Rv0021c"]	Yes
[ "Rv0654"]	Yes
[ "Rv0913c"]	Yes
[ "Rv1076" _ "lipU"]	Yes
[ "Rv1594" _ "nadA"]	Yes
[ "Rv1894c"]	Yes
[ "Rv3035"]	Yes
[ "Rv3627c"]	Yes
[ "Rv0183"]	Yes
[ "Rv3044" _ "fecB"]	Yes
[ "Rv0046c" _ "ino1"]	Yes
[ "Rv1603" _ "hisA"]	Yes
[ "Rv0500" _ "proC"]	Yes
[ "Rv0788" _ "purQ"]	Yes
[ "Rv3465" _ "rmlC"]	Yes
[ "Rv0052"]	Yes
[ "Rv1005c" _ "pabB"]	Yes
[ "Rv1609" _ "trpE"]	Yes
[ "Rv1931c"]	Yes
[ "Rv3588c" _ "canB"]	Yes
[ "Rv1182" _ "papA3"]	Yes
[ "Rv1202" _ "dapE"]	Yes
[ "Rv3579c"]	Yes
[ "Rv3804c" _ "fbpA"]	Yes
[ "Rv0044c"]	Yes
[ "Rv0132c" _ "fgd2"]	Yes
[ "Rv0198c" _ "zmp1"]	Yes
[ "Rv0414c" _ "thiE"]	Yes
[ "Rv0791c"]	Yes
[ "Rv1294" _ "thrA"]	Yes
[ "Rv2121c" _ "hisG"]	Yes
[ "Rv2573"]	Yes
[ "Rv2973c" _ "recG"]	Yes
[ "Rv3649"]	Yes
[ "Rv0803" _ "purL"]	Yes
[ "Rv2977c" _ "thiL"]	Yes
[ "Rv3582c" _ "ispD"]	Yes
[ "Rv3607c" _ "folB"]	Yes
[ "Rv0811c"]	Yes
[ "Rv2156c" _ "murX"]	Yes
[ "Rv2211c" _ "gcvT"]	Yes
[ "Rv3833"]	Yes
[ "Rv0823c" _ "dus"]	Yes
[ "Rv1293" _ "lysA"]	Yes
[ "Rv1302" _ "rfe"]	Yes
[ "Rv1404"]	Yes
[ "Rv2692" _ "ceoC"]	Yes
[ "Rv2786c" _ "ribF"]	Yes
[ "Rv2988c" _ "leuC"]	Yes
[ "Rv3029c" _ "fixA"]	Yes
[ "Rv3490" _ "otsA"]	Yes
[ "Rv0110"]	Yes
[ "Rv0780" _ "purC"]	Yes
[ "Rv1309" _ "atpG"]	Yes
[ "Rv2153c" _ "murG"]	Yes
[ "Rv2610c" _ "pimA"]	Yes
[ "Rv3570c" _ "hsaA"]	Yes
[ "Rv3574" _ "kstR"]	Yes
[ "Rv3754" _ "tyrA"]	Yes
[ "Rv0450c" _ "mmpL4"]	Yes
[ "Rv1183" _ "mmpL10"]	Yes
[ "Rv1215c"]	Yes
[ "Rv1304" _ "atpB"]	Yes
[ "Rv2338c" _ "moeW"]	Yes
[ "Rv2339" _ "mmpL9"]	Yes
[ "Rv2942" _ "mmpL7"]	Yes
[ "Rv2992c" _ "gltS"]	Yes
[ "Rv3266c" _ "rmlD"]	Yes
[ "Rv0552"]	Yes
[ "Rv1347c" _ "mbtK"]	Yes
[ "Rv1448c" _ "tal"]	Yes
[ "Rv2913c"]	Yes
[ "Rv3052c" _ "nrdI"]	Yes
[ "Rv3557c" _ "kstR2"]	Yes
[ "Rv0158"]	Yes
[ "Rv1244" _ "lpqZ"]	Yes
[ "Rv1311" _ "atpC"]	Yes
[ "Rv1524"]	Yes
[ "Rv2040c"]	Yes
[ "Rv2317" _ "uspB"]	Yes
[ "Rv2928" _ "tesA"]	Yes
[ "Rv2945c" _ "lppX"]	Yes
[ "Rv2968c"]	Yes
[ "Rv3628" _ "ppa"]	Yes
[ "Rv0066c" _ "icd2"]	Yes
[ "Rv0145"]	Yes
[ "Rv0146"]	Yes
[ "Rv0208c" _ "trmB"]	Yes
[ "Rv0790c"]	Yes
[ "Rv0893c"]	Yes
[ "Rv1538c" _ "ansA"]	Yes
[ "Rv2200c" _ "ctaC"]	Yes
[ "Rv3249c"]	Yes
[ "Rv3267"]	Yes
[ "Rv3484" _ "cpsA"]	Yes
[ "Rv0047c"]	Yes
[ "Rv0636" _ "hadB"]	Yes
[ "Rv1411c" _ "lprG"]	Yes
[ "Rv2011c"]	Yes
[ "Rv2343c" _ "dnaG"]	Yes
[ "Rv3208"]	Yes
[ "Rv3701c" _ "egtD"]	Yes
[ "Rv3722c"]	Yes
[ "Rv3802c" _ "culp6" _ "clp6"]	Yes
[ "Rv0135c"]	Yes
[ "Rv0144"]	Yes
[ "Rv0196"]	Yes
[ "Rv0767c"]	Yes
[ "Rv0792c"]	Yes
[ "Rv1129c" _ "prpR"]	Yes
[ "Rv1170" _ "mshB"]	Yes
[ "Rv1685c"]	Yes
[ "Rv2612c" _ "pgsA1"]	Yes
[ "Rv2702" _ "ppgK"]	Yes
[ "Rv2912c"]	Yes
[ "Rv3050c"]	Yes
[ "Rv3066"]	Yes
[ "Rv3673c"]	Yes
[ "Rv0003" _ "recF"]	Yes
[ "Rv0080"]	Yes
[ "Rv0526"]	Yes
[ "Rv0635" _ "hadA"]	Yes
[ "Rv1177" _ "fdxC"]	Yes
[ "Rv1285" _ "cysD"]	Yes
[ "Rv1547" _ "dnaE1"]	Yes
[ "Rv1626" _ "pdtaR"]	Yes
[ "Rv1696" _ "recN"]	Yes
[ "Rv2201" _ "asnB"]	Yes
[ "Rv2392" _ "cysH"]	Yes
[ "Rv2540c" _ "aroF"]	Yes
[ "Rv2676c"]	Yes
[ "Rv2678c" _ "hemE"]	Yes
[ "Rv2981c" _ "ddlA"]	Yes
[ "Rv0018c" _ "pstP"]	Yes
[ "Rv0113" _ "gmhA"]	Yes
[ "Rv0130" _ "htdZ"]	Yes
[ "Rv0181c"]	Yes
[ "Rv0584"]	Yes
[ "Rv1065"]	Yes
[ "Rv2006" _ "otsB1"]	Yes
[ "Rv2739c"]	Yes
[ "Rv2746c" _ "pgsA3"]	Yes
[ "Rv3276c" _ "purK"]	Yes
[ "Rv3538"]	Yes
[ "Rv3551"]	Yes
[ "Rv0098" _ "fcoT"]	Yes
[ "Rv1333"]	Yes
[ "Rv1830"]	Yes
[ "Rv2727c" _ "miaA"]	Yes
[ "Rv3006" _ "lppZ"]	Yes
[ "Rv0247c"]	Yes
[ "Rv0467" _ "icl1"]	Yes
[ "Rv0504c"]	Yes
[ "Rv0534c" _ "menA"]	Yes
[ "Rv0637" _ "hadC"]	Yes
[ "Rv1009" _ "rpfB"]	Yes
[ "Rv1099c" _ "glpX"]	Yes
[ "Rv1451" _ "ctaB"]	Yes
[ "Rv1636" _ "TB15.3"]	Yes
[ "Rv2319c"]	Yes
[ "Rv2623" _ "TB31.7"]	Yes
[ "Rv3178"]	Yes
[ "Rv3542c"]	Yes
[ "Rv3806c" _ "ubiA"]	Yes
[ "Rv0092" _ "ctpA"]	Yes
[ "Rv0103c" _ "ctpB"]	Yes
[ "Rv0284" _ "eccC3"]	Yes
[ "Rv0370c"]	Yes
[ "Rv1301"]	Yes
[ "Rv1402" _ "priA"]	Yes
[ "Rv1422"]	Yes
[ "Rv1650" _ "pheT"]	Yes
[ "Rv1653" _ "argJ"]	Yes
[ "Rv1783" _ "eccC5"]	Yes
[ "Rv2277c"]	Yes
[ "Rv2907c" _ "rimM"]	Yes
[ "Rv3519"]	Yes
[ "Rv3536c" _ "hsaE"]	Yes
[ "Rv3871" _ "eccCb1"]	Yes
[ "Rv0024"]	Yes
[ "Rv0043c"]	Yes
[ "Rv0156" _ "pntAb"]	Yes
[ "Rv0164" _ "TB18.5"]	Yes
[ "Rv0165c" _ "mce1R"]	Yes
[ "Rv1229c" _ "mrp"]	Yes
[ "Rv1375"]	Yes
[ "Rv1477" _ "ripA"]	Yes
[ "Rv1540"]	Yes
[ "Rv2035"]	Yes
[ "Rv2275"]	Yes
[ "Rv2359" _ "zur"]	Yes
[ "Rv2690c"]	Yes
[ "Rv2745c" _ "clgR"]	Yes
[ "Rv3031"]	Yes
[ "Rv3255c" _ "manA"]	Yes
[ "Rv3372" _ "otsB2"]	Yes
[ "Rv3422c" _ "tsaE"]	Yes
[ "Rv3472"]	Yes
[ "Rv3583c" _ "carD"]	Yes
[ "Rv3679"]	Yes
[ "Rv3838c" _ "pheA"]	Yes
[ "Rv3849" _ "espR"]	Yes
[ "Rv3860"]	Yes
[ "Rv3876" _ "espI"]	Yes
[ "Rv3923c" _ "rnpA"]	Yes
[ "Rv0040c" _ "mtc28"]	Yes
[ "Rv0195"]	Yes
[ "Rv0260c"]	Yes
[ "Rv0288" _ "esxH"]	Yes
[ "Rv0647c"]	Yes
[ "Rv0824c" _ "desA1"]	Yes
[ "Rv0938" _ "ligD"]	Yes
[ "Rv1015c" _ "rplY"]	Yes
[ "Rv1016c" _ "lpqT"]	Yes
[ "Rv1094" _ "desA2"]	Yes
[ "Rv1130" _ "prpD"]	Yes
[ "Rv1223" _ "htrA"]	Yes
[ "Rv1292" _ "argS"]	Yes
[ "Rv1602" _ "hisH"]	Yes
[ "Rv1821" _ "secA2"]	Yes
[ "Rv1827" _ "garA"]	Yes
[ "Rv1828"]	Yes
[ "Rv1994c" _ "cmtR"]	Yes
[ "Rv2059"]	Yes
[ "Rv2093c" _ "tatC"]	Yes
[ "Rv2151c" _ "ftsQ"]	Yes
[ "Rv2179c"]	Yes
[ "Rv2252" _ "dagK"]	Yes
[ "Rv2393" _ "che1"]	Yes
[ "Rv2642"]	Yes
[ "Rv2969c"]	Yes
[ "Rv3024c" _ "trmU"]	Yes
[ "Rv3112" _ "moaD1"]	Yes
[ "Rv3201c"]	Yes
[ "Rv3210c"]	Yes
[ "Rv3282"]	Yes
[ "Rv3455c" _ "truA"]	Yes
[ "Rv3580c" _ "cysS1"]	Yes
[ "Rv3603c"]	Yes
[ "Rv0011c" _ "crgA"]	No
[ "Rv0012"]	No
[ "Rv0019c" _ "fhaB"]	No
[ "Rv0020c" _ "fhaA"]	No
[ "Rv0036c"]	No
[ "Rv0053" _ "rpsF"]	No
[ "Rv0065" _ "vapC1"]	No
[ "Rv0114" _ "gmhB"]	No
[ "Rv0127" _ "mak"]	No
[ "Rv0140"]	No
[ "Rv0142"]	No
[ "Rv0143c"]	No
[ "Rv0159c" _ "PE3"]	No
[ "Rv0205"]	No
[ "Rv0216"]	No
[ "Rv0283" _ "eccB3"]	No
[ "Rv0289" _ "espG3"]	No
[ "Rv0366c"]	No
[ "Rv0431"]	No
[ "Rv0566c"]	No
[ "Rv0674"]	No
[ "Rv0798c" _ "cfp29"]	No
[ "Rv0894"]	No
[ "Rv0921"]	No
[ "Rv0988"]	No
[ "Rv1021" _ "mazG"]	No
[ "Rv1057"]	No
[ "Rv1080c" _ "greA"]	No
[ "Rv1100"]	No
[ "Rv1169c" _ "lipX"]	No
[ "Rv1224" _ "tatB"]	No
[ "Rv1388" _ "mihF"]	No
[ "Rv1397c" _ "vapC10"]	No
[ "Rv1423" _ "whiA"]	No
[ "Rv1462"]	No
[ "Rv1465"]	No
[ "Rv1479" _ "moxR1"]	No
[ "Rv1481"]	No
[ "Rv1525" _ "wbbL2"]	No
[ "Rv1592c"]	No
[ "Rv1701" _ "xerD"]	No
[ "Rv1710" _ "scpB"]	No
[ "Rv1738"]	No
[ "Rv1782" _ "eccB5"]	No
[ "Rv1930c"]	No
[ "Rv1960c" _ "parD1"]	No
[ "Rv1990c"]	No
[ "Rv1995"]	No
[ "Rv2097c" _ "pafA"]	No
[ "Rv2112c" _ "dop"]	No
[ "Rv2138" _ "lppL"]	No
[ "Rv2229c"]	No
[ "Rv2325c"]	No
[ "Rv2374c" _ "hrcA"]	No
[ "Rv2413c"]	No
[ "Rv2437"]	No
[ "Rv2491"]	No
[ "Rv2510c"]	No
[ "Rv2533c" _ "nusB"]	No
[ "Rv2553c"]	No
[ "Rv2554c"]	No
[ "Rv2556c"]	No
[ "Rv2567"]	No
[ "Rv2586c" _ "secF"]	No
[ "Rv2587c" _ "secD"]	No
[ "Rv2594c" _ "ruvC"]	No
[ "Rv2627c"]	No
[ "Rv2659c"]	No
[ "Rv2711" _ "ideR"]	No
[ "Rv2827c"]	No
[ "Rv2838c" _ "rbfA"]	No
[ "Rv2886c"]	No
[ "Rv2949c"]	No
[ "Rv2956"]	No
[ "Rv2979c"]	No
[ "Rv2984" _ "ppk1"]	No
[ "Rv2986c" _ "hupB"]	No
[ "Rv3087"]	No
[ "Rv3124" _ "moaR1"]	No
[ "Rv3127"]	No
[ "Rv3130c" _ "tgs1"]	No
[ "Rv3131"]	No
[ "Rv3135" _ "PPE50"]	No
[ "Rv3198c" _ "uvrD2"]	No
[ "Rv3244c" _ "lpqB"]	No
[ "Rv3271c"]	No
[ "Rv3284"]	No
[ "Rv3334"]	No
[ "Rv3371"]	No
[ "Rv3403c"]	No
[ "Rv3523" _ "ltp3"]	No
[ "Rv3540c" _ "ltp2"]	No
[ "Rv3541c"]	No
[ "Rv3552"]	No
[ "Rv3644c"]	No
[ "Rv3660c"]	No
[ "Rv3671c"]	No
[ "Rv3683"]	No
[ "Rv3713" _ "cobQ2"]	No
[ "Rv3717"]	No
[ "Rv3755c"]	No
[ "Rv3808c" _ "glfT2"]	No
[ "Rv3828c"]	No
[ "Rv3839"]	No
[ "Rv3869" _ "eccB1"]	No
[ "Rv3902c"]	No
[ "Rv3921c" _ "yidC"]	No

## Sheet: D + E + H + M + CP
List of drugable (D) and essential (E) proteins without close homologs in the human genome (H) and low impact on the microbiome (M) and associated with chhoke-points (CP) reactions
Gene	Predicted Binders
[ "Rv0014c" _ "pknB"]	Yes
[ "Rv0410c" _ "pknG"]	Yes
[ "Rv0015c" _ "pknA"]	Yes
[ "Rv1484" _ "inhA"]	Yes
[ "Rv1483" _ "fabG1"]	Yes
[ "Rv2763c" _ "dfrA"]	Yes
[ "Rv3545c" _ "cyp125"]	Yes
[ "Rv0462" _ "lpdC"]	Yes
[ "Rv2677c" _ "hemY"]	Yes
[ "Rv3790" _ "dprE1"]	Yes
[ "Rv3791" _ "dprE2"]	Yes
[ "Rv3398c" _ "idsA1"]	Yes
[ "Rv3571" _ "kshB"]	Yes
[ "Rv0162c" _ "adhE1"]	Yes
[ "Rv0482" _ "murB"]	Yes
[ "Rv1328" _ "glgP"]	Yes
[ "Rv0470c" _ "pcaA"]	Yes
[ "Rv3720"]	Yes
[ "Rv3565" _ "aspB"]	Yes
[ "Rv0337c" _ "aspC"]	Yes
[ "Rv1600" _ "hisC1"]	Yes
[ "Rv1564c" _ "treX"]	Yes
[ "Rv0126" _ "treS"]	Yes
[ "Rv2224c" _ "caeA"]	Yes
[ "Rv3341" _ "metA"]	Yes
[ "Rv1568" _ "bioA"]	Yes
[ "Rv3377c"]	Yes
[ "Rv1655" _ "argD"]	Yes
[ "Rv1595" _ "nadB"]	Yes
[ "Rv3537" _ "kstD"]	Yes
[ "Rv2996c" _ "serA1"]	Yes
[ "Rv2192c" _ "trpD"]	Yes
[ "Rv3247c" _ "tmk"]	Yes
[ "Rv1295" _ "thrC"]	Yes
[ "Rv1559" _ "ilvA"]	Yes
[ "Rv2847c" _ "cysG"]	Yes
[ "Rv2496c" _ "bkdB"]	Yes
[ "Rv2682c" _ "dxs1"]	Yes
[ "Rv0548c" _ "menB"]	Yes
[ "Rv1286" _ "cysNC"]	Yes
[ "Rv3227" _ "aroA"]	Yes
[ "Rv0373c"]	Yes
[ "Rv0041" _ "leuS"]	Yes
[ "Rv3039c" _ "echA17"]	Yes
[ "Rv0553" _ "menC"]	Yes
[ "Rv1381" _ "pyrC"]	Yes
[ "Rv3279c" _ "birA"]	Yes
[ "Rv1092c" _ "coaA"]	Yes
[ "Rv1589" _ "bioB"]	Yes
[ "Rv1613" _ "trpA"]	Yes
[ "Rv2245" _ "kasA"]	Yes
[ "Rv1122" _ "gnd2"]	Yes
[ "Rv2241" _ "aceE"]	Yes
[ "Rv3109" _ "moaA1"]	Yes
[ "Rv2246" _ "kasB"]	Yes
[ "Rv1011" _ "ispE"]	Yes
[ "Rv1086"]	Yes
[ "Rv1409" _ "ribG"]	Yes
[ "Rv1208" _ "gpgS"]	Yes
[ "Rv1296" _ "thrB"]	Yes
[ "Rv3556c" _ "fadA6"]	Yes
[ "Rv2158c" _ "murE"]	Yes
[ "Rv1652" _ "argC"]	Yes
[ "Rv2152c" _ "murC"]	Yes
[ "Rv2155c" _ "murD"]	Yes
[ "Rv2157c" _ "murF"]	Yes
[ "Rv2439c" _ "proB"]	Yes
[ "Rv1654" _ "argB"]	Yes
[ "Rv1416" _ "ribH"]	Yes
[ "Rv3265c" _ "wbbL1"]	Yes
[ "Rv3782" _ "glfT1"]	Yes
[ "Rv1715" _ "fadB3"]	Yes
[ "Rv2538c" _ "aroB"]	Yes
[ "Rv2539c" _ "aroK"]	Yes
[ "Rv3206c" _ "moeB1"]	Yes
[ "Rv3257c" _ "pmmA"]	Yes
[ "Rv2178c" _ "aroG"]	Yes
[ "Rv0777" _ "purB"]	Yes
[ "Rv0884c" _ "serC"]	Yes
[ "Rv1611" _ "trpC"]	Yes
[ "Rv2386c" _ "mbtI"]	Yes
[ "Rv1596" _ "nadC"]	Yes
[ "Rv1594" _ "nadA"]	Yes
[ "Rv0183"]	Yes
[ "Rv0046c" _ "ino1"]	Yes
[ "Rv1603" _ "hisA"]	Yes
[ "Rv0500" _ "proC"]	Yes
[ "Rv0788" _ "purQ"]	Yes
[ "Rv3465" _ "rmlC"]	Yes
[ "Rv1202" _ "dapE"]	Yes
[ "Rv0414c" _ "thiE"]	Yes
[ "Rv1294" _ "thrA"]	Yes
[ "Rv2121c" _ "hisG"]	Yes
[ "Rv2573"]	Yes
[ "Rv0803" _ "purL"]	Yes
[ "Rv2977c" _ "thiL"]	Yes
[ "Rv3582c" _ "ispD"]	Yes
[ "Rv2156c" _ "murX"]	Yes
[ "Rv1302" _ "rfe"]	Yes
[ "Rv2786c" _ "ribF"]	Yes
[ "Rv3490" _ "otsA"]	Yes
[ "Rv0780" _ "purC"]	Yes
[ "Rv2153c" _ "murG"]	Yes
[ "Rv3570c" _ "hsaA"]	Yes
[ "Rv3754" _ "tyrA"]	Yes
[ "Rv2992c" _ "gltS"]	Yes
[ "Rv3266c" _ "rmlD"]	Yes
[ "Rv1538c" _ "ansA"]	Yes
[ "Rv0636" _ "hadB"]	Yes
[ "Rv2612c" _ "pgsA1"]	Yes
[ "Rv1285" _ "cysD"]	Yes
[ "Rv2540c" _ "aroF"]	Yes
[ "Rv2678c" _ "hemE"]	Yes
[ "Rv2981c" _ "ddlA"]	Yes
[ "Rv0018c" _ "pstP"]	Yes
[ "Rv0113" _ "gmhA"]	Yes
[ "Rv0130" _ "htdZ"]	Yes
[ "Rv3276c" _ "purK"]	Yes
[ "Rv0467" _ "icl1"]	Yes
[ "Rv0534c" _ "menA"]	Yes
[ "Rv1650" _ "pheT"]	Yes
[ "Rv1653" _ "argJ"]	Yes
[ "Rv3536c" _ "hsaE"]	Yes
[ "Rv2275"]	Yes
[ "Rv3372" _ "otsB2"]	Yes
[ "Rv3923c" _ "rnpA"]	Yes
[ "Rv1130" _ "prpD"]	Yes
[ "Rv2393" _ "che1"]	Yes
[ "Rv0114" _ "gmhB"]	No
[ "Rv0127" _ "mak"]	No
[ "Rv1465"]	No
[ "Rv3087"]	No
[ "Rv3130c" _ "tgs1"]	No
[ "Rv3371"]	No
[ "Rv3523" _ "ltp3"]	No
[ "Rv3540c" _ "ltp2"]	No
[ "Rv3713" _ "cobQ2"]	No
[ "Rv3808c" _ "glfT2"]	No

## Sheet: D + E + H + M + CP + CT
List of drugable (D) and essential (E) proteins without close homologs in the human genome (H) and low impact on the microbiome (M) and associated with choke-points (CP) and high centrality (CT) reactions
Gene	Predicted Binders
[ "Rv3791" _ "dprE2"]	Yes
[ "Rv3720"]	Yes
[ "Rv0126" _ "treS"]	Yes
[ "Rv3227" _ "aroA"]	Yes
[ "Rv2153c" _ "murG"]	Yes
[ "Rv0534c" _ "menA"]	Yes
[ "Rv3372" _ "otsB2"]	Yes
